# Supplementary material for: 2,4-Bis(4-fluoro­phen­yl)-3-aza­bicyclo­[3.3.1]nonan-9-one
Source: Acta Crystallogr Sect E Struct Rep Online. 2008 Aug 6;64(Pt 9):o1710. doi: 10.1107/S1600536808024744 (PMC2960654; doi:10.1107/S1600536808024744)
Supplement: Supplementary file 1 [file e-64-o1710-sup1.cif]

##############################################################################
###                                                                        ###
###        Electronic paper (Acta Crystallographica Section E)             ###
###                                                                        ###
##############################################################################
#                                                                            #
# This CIF contains the data in a paper accepted for publication in Acta     #
# Crystallographica Section E. It conforms to the requirements of Notes      #
# for Authors for Section E, and has been peer reviewed under the auspices   #
# of the IUCr Commission on Journals.                                        #
#                                                                            #
# Full details of the Crystallographic Information File format               #
# are given in the paper "The Crystallographic Information File (CIF):       #
# a New Standard Archive File for Crystallography" by S. R. Hall, F. H.      #
# Allen and I. D. Brown [Acta Cryst. (1991), A47, 655-685].                  #
#                                                                            #
# The current version of the core CIF dictionary is obtainable from          #
# ftp://ftp.iucr.org/pub/cif_core.dic. The current version number is 2.4.    #
#                                                                            #
# Software is freely available for graphical display of the structure(s) in  #
# this CIF.  For information consult the CIF home page http://www.iucr.org/  #
# cif/home.html                                                              #
#                                                                            #
# This file may be used for bona fide research purposes within the           #
# scientific community so long as proper attribution is given to the journal # 
# article from which it was obtained.                                        #
#                                                                            #
##############################################################################
                                             
data_global
_audit_creation_method     'SHELXL-97'
_journal_data_validation_number     ?
_journal_date_recd_electronic     2008-07-15
_journal_date_accepted     2008-08-01
_journal_name_full     'Acta Crystallographica, Section E'
_journal_year     2008
_journal_volume     64
_journal_issue      9
_journal_page_first     o1710
_journal_page_last     o1710
_journal_paper_category     QO
_journal_coeditor_code     HB2763
_publ_contact_author_name     'Yeon Tae Jeong'
_publ_contact_author_address
;
Division of Image Science and Information Engineering
Pukyong National University
Busan, Korea
;
_publ_contact_author_email     ytjeong@pknu.ac.kr
_publ_contact_author_fax     '  '
_publ_contact_author_phone     '+82-51-629-6411 '
_publ_section_title
;
2,4-Bis(4-fluorophenyl)-3-azabicyclo[3.3.1]nonan-9-one
;
loop_
    _publ_author_name
    _publ_author_address
    'P. Parthiban'
;     Division of Image Science and Information Engineering
      Pukyong National University
      Busan 608 739
      Republic of Korea
;
    'V. Ramkumar'
;     Department of Chemistry
      IIT Madras, Chennai
      Tamilnadu
      India
;
    'H. D. Santan'
;     Division of Image Science and Information Engineering
      Pukyong National University
      Busan 608 739
      Republic of Korea
;
    'Jong Tae Kim'
;     Division of Image Science and Information Engineering
      Pukyong National University
      Busan 608 739
      Republic of Korea
;
    'Yeon Tae Jeong'
;     Division of Image Science and Information Engineering
      Pukyong National University
      Busan 608 739
      Republic of Korea
;
data_I
_audit_creation_method     SHELXL-97
_chemical_name_systematic
;
2,4-Bis(4-fluorophenyl)-3-azabicyclo[3.3.1]nonan-9-one
;
_chemical_name_common     ?
_chemical_formula_moiety     'C20 H19 F2 N O'
_chemical_formula_sum     'C20 H19 F2 N O'
_chemical_formula_iupac     'C20 H19 F2 N O'
_chemical_formula_weight     327.36
_chemical_melting_point     ?
_symmetry_cell_setting     orthorhombic
_symmetry_space_group_name_H-M     'P n m a'
_symmetry_space_group_name_Hall     '-P 2ac 2n'
loop_
    _symmetry_equiv_pos_as_xyz
    'x, y, z'
    '-x+1/2, -y, z+1/2'
    '-x, y+1/2, -z'
    'x+1/2, -y+1/2, -z+1/2'
    '-x, -y, -z'
    'x-1/2, y, -z-1/2'
    'x, -y-1/2, z'
    '-x-1/2, y-1/2, z-1/2'
_cell_length_a     7.6153(3)
_cell_length_b     21.1392(9)
_cell_length_c     10.0878(4)
_cell_angle_alpha     90.00
_cell_angle_beta     90.00
_cell_angle_gamma     90.00
_cell_volume     1623.95(11)
_cell_formula_units_Z     4
_cell_measurement_reflns_used     4451
_cell_measurement_theta_min     3.35
_cell_measurement_theta_max     28.04
_cell_measurement_temperature     298(2)
_exptl_crystal_description     Block
_exptl_crystal_colour     colourless
_exptl_crystal_size_max     0.35
_exptl_crystal_size_mid     0.32
_exptl_crystal_size_min     0.30
_exptl_crystal_density_diffrn     1.339
_exptl_crystal_density_meas     ?
_exptl_crystal_density_method     'not measured'
_exptl_crystal_F_000     688
_exptl_absorpt_coefficient_mu     0.098
_exptl_absorpt_correction_type     multi-scan
_exptl_absorpt_process_details     '(SADABS; Bruker, 2004)'
_exptl_absorpt_correction_T_min     0.967
_exptl_absorpt_correction_T_max     0.971
_exptl_special_details
;
;
_diffrn_ambient_temperature     298(2)
_diffrn_radiation_type     MoK\a
_diffrn_radiation_wavelength     0.71073
_diffrn_radiation_source     'fine-focus sealed tube'
_diffrn_radiation_monochromator     graphite
_diffrn_measurement_device_type     'Bruker APEXII CCD'
_diffrn_measurement_method     \w
_diffrn_detector_area_resol_mean     ?
_diffrn_reflns_number     11360
_diffrn_reflns_av_R_equivalents     0.0198
_diffrn_reflns_av_sigmaI/netI     0.0149
_diffrn_reflns_theta_min     1.93
_diffrn_reflns_theta_max     28.34
_diffrn_reflns_theta_full     25.00
_diffrn_measured_fraction_theta_max     0.993
_diffrn_measured_fraction_theta_full     0.999
_diffrn_reflns_limit_h_min     -8
_diffrn_reflns_limit_h_max     10
_diffrn_reflns_limit_k_min     -28
_diffrn_reflns_limit_k_max     28
_diffrn_reflns_limit_l_min     -13
_diffrn_reflns_limit_l_max     12
_diffrn_standards_number     ?
_diffrn_standards_interval_count     ?
_diffrn_standards_interval_time     ?
_diffrn_standards_decay_%     ?
_refine_special_details
;
Refinement of <i>F</i>^2^ against ALL reflections. The weighted <i>R</i>-factor
<i>wR</i> and goodness of fit <i>S</i> are based on <i>F</i>^2^, conventional
<i>R</i>-factors <i>R</i> are based on <i>F</i>, with <i>F</i> set to zero for
negative <i>F</i>^2^. The threshold expression of <i>F</i>^2^ >
\s(<i>F</i>^2^) is used only for calculating <i>R</i>-factors(gt) <i>etc</i>.
and is not relevant to the choice of reflections for refinement.
<i>R</i>-factors based on <i>F</i>^2^ are statistically about twice as large
as those based on <i>F</i>, and <i>R</i>- factors based on ALL data will be
even larger.
;
_reflns_number_total     2064
_reflns_number_gt     1596
_reflns_threshold_expression     I>2\s(I)
_refine_ls_structure_factor_coef     Fsqd
_refine_ls_matrix_type     full
_refine_ls_R_factor_all     0.0563
_refine_ls_R_factor_gt     0.0411
_refine_ls_wR_factor_gt     0.1221
_refine_ls_wR_factor_ref     0.1406
_refine_ls_goodness_of_fit_ref     0.911
_refine_ls_restrained_S_all     0.911
_refine_ls_number_reflns     2064
_refine_ls_number_parameters     118
_refine_ls_number_restraints     0
_refine_ls_hydrogen_treatment     mixed
_refine_ls_weighting_scheme     calc
_refine_ls_weighting_details
         'calc w=1/[\s^2^(Fo^2^)+(0.0897P)^2^+0.3733P] where P=(Fo^2^+2Fc^2^)/3'
_atom_sites_solution_hydrogens     geom
_atom_sites_solution_primary     direct
_atom_sites_solution_secondary     difmap
_refine_ls_shift/su_max     0.000
_refine_ls_shift/su_mean     0.000
_refine_diff_density_max     0.215
_refine_diff_density_min     -0.190
_refine_ls_extinction_method     none
_refine_ls_extinction_coef     ?
loop_
    _atom_type_symbol
    _atom_type_description
    _atom_type_scat_dispersion_real
    _atom_type_scat_dispersion_imag
    _atom_type_scat_source
    'C' 'C' 0.0033 0.0016
                         'International Tables Vol C Tables 4.2.6.8 and 6.1.1.4'
    'H' 'H' 0.0000 0.0000
                         'International Tables Vol C Tables 4.2.6.8 and 6.1.1.4'
    'N' 'N' 0.0061 0.0033
                         'International Tables Vol C Tables 4.2.6.8 and 6.1.1.4'
    'O' 'O' 0.0106 0.0060
                         'International Tables Vol C Tables 4.2.6.8 and 6.1.1.4'
    'F' 'F' 0.0171 0.0103
                         'International Tables Vol C Tables 4.2.6.8 and 6.1.1.4'
_computing_data_collection     'APEX2 (Bruker, 2004)'
_computing_cell_refinement     'SAINT (Bruker, 2004)'
_computing_data_reduction     'SAINT (Bruker, 2004)'
_computing_structure_solution     'SHELXS97 (Sheldrick, 2008)'
_computing_structure_refinement     'SHELXL97 (Sheldrick, 2008)'
_computing_molecular_graphics     'ORTEP-3 (Farrugia, 1997)'
_computing_publication_material     'SHELXL97 (Sheldrick, 2008)'
loop_
    _atom_site_type_symbol
    _atom_site_label
    _atom_site_fract_x
    _atom_site_fract_y
    _atom_site_fract_z
    _atom_site_U_iso_or_equiv
    _atom_site_adp_type
    _atom_site_calc_flag
    _atom_site_refinement_flags
    _atom_site_occupancy
    _atom_site_disorder_assembly
    _atom_site_disorder_group
    C C1 0.92315(17) 0.30735(5) 0.39201(12) 0.0391(3) Uani d . 1 . .
    H H1 0.8839 0.3055 0.2996 0.047 Uiso calc R 1 . .
    C C2 0.75726(16) 0.30901(5) 0.48153(14) 0.0421(3) Uani d . 1 . .
    H H2 0.6864 0.3460 0.4576 0.051 Uiso calc R 1 . .
    C C3 0.79266(19) 0.31054(6) 0.63140(13) 0.0473(3) Uani d . 1 . .
    H H3A 0.8701 0.3458 0.6508 0.057 Uiso calc R 1 . .
    H H3B 0.6827 0.3181 0.6773 0.057 Uiso calc R 1 . .
    C C4 0.8751(3) 0.2500 0.68562(18) 0.0492(4) Uani d S 1 . .
    H H4A 0.9993 0.2500 0.6644 0.059 Uiso calc SR 1 . .
    H H4B 0.8642 0.2500 0.7814 0.059 Uiso calc SR 1 . .
    C C5 0.6527(2) 0.2500 0.45348(18) 0.0435(4) Uani d S 1 . .
    C C6 1.03437(17) 0.36590(5) 0.40791(12) 0.0400(3) Uani d . 1 . .
    C C7 0.9916(2) 0.41937(6) 0.33533(16) 0.0543(4) Uani d . 1 . .
    H H7 0.8976 0.4179 0.2766 0.065 Uiso calc R 1 . .
    C C8 1.0856(2) 0.47481(7) 0.34848(19) 0.0666(5) Uani d . 1 . .
    H H8 1.0550 0.5107 0.3003 0.080 Uiso calc R 1 . .
    C C9 1.2238(2) 0.47573(7) 0.4334(2) 0.0643(5) Uani d . 1 . .
    C C10 1.2733(2) 0.42414(8) 0.50616(19) 0.0641(4) Uani d . 1 . .
    H H10 1.3688 0.4261 0.5634 0.077 Uiso calc R 1 . .
    C C11 1.1771(2) 0.36882(7) 0.49220(15) 0.0519(4) Uani d . 1 . .
    H H11 1.2091 0.3331 0.5404 0.062 Uiso calc R 1 . .
    F F1 1.31755(17) 0.53023(5) 0.44594(17) 0.1030(5) Uani d . 1 . .
    H H111 1.121(3) 0.2500 0.369(2) 0.047(5) Uiso d S 1 . .
    N N1 1.0241(2) 0.2500 0.41923(15) 0.0384(3) Uani d S 1 . .
    O O1 0.50237(19) 0.2500 0.41536(17) 0.0626(4) Uani d S 1 . .
loop_
    _atom_site_aniso_label
    _atom_site_aniso_U_11
    _atom_site_aniso_U_22
    _atom_site_aniso_U_33
    _atom_site_aniso_U_12
    _atom_site_aniso_U_13
    _atom_site_aniso_U_23
    C1 0.0441(7) 0.0372(6) 0.0359(6) 0.0013(5) -0.0009(5) 0.0021(4)
    C2 0.0395(6) 0.0368(6) 0.0500(7) 0.0045(5) -0.0010(5) 0.0018(5)
    C3 0.0493(7) 0.0465(7) 0.0461(7) -0.0017(6) 0.0077(6) -0.0072(5)
    C4 0.0529(10) 0.0585(10) 0.0361(9) 0.000 0.0003(8) 0.000
    C5 0.0384(9) 0.0483(9) 0.0437(9) 0.000 -0.0027(7) 0.000
    C6 0.0440(7) 0.0352(5) 0.0406(6) 0.0016(5) 0.0073(5) 0.0021(4)
    C7 0.0567(8) 0.0455(7) 0.0605(8) 0.0048(6) 0.0044(7) 0.0137(6)
    C8 0.0694(10) 0.0390(7) 0.0915(12) 0.0051(7) 0.0242(10) 0.0157(7)
    C9 0.0586(9) 0.0382(7) 0.0961(13) -0.0091(6) 0.0292(9) -0.0104(7)
    C10 0.0558(9) 0.0579(9) 0.0787(11) -0.0105(7) 0.0011(8) -0.0110(8)
    C11 0.0529(8) 0.0455(7) 0.0572(8) -0.0038(6) -0.0029(6) 0.0043(6)
    F1 0.0834(8) 0.0474(6) 0.1782(14) -0.0225(5) 0.0323(8) -0.0170(6)
    N1 0.0377(8) 0.0341(7) 0.0434(8) 0.000 0.0057(6) 0.000
    O1 0.0421(8) 0.0693(10) 0.0763(11) 0.000 -0.0159(7) 0.000
_geom_special_details
;
All e.s.d.'s (except the e.s.d. in the dihedral angle between two l.s. planes)
are estimated using the full covariance matrix. The cell e.s.d.'s are taken
into account individually in the estimation of e.s.d.'s in distances, angles
and torsion angles; correlations between e.s.d.'s in cell parameters are only
used when they are defined by crystal symmetry. An approximate (isotropic)
treatment of cell e.s.d.'s is used for estimating e.s.d.'s involving l.s.
planes.
;
loop_
    _geom_bond_atom_site_label_1
    _geom_bond_atom_site_label_2
    _geom_bond_site_symmetry_2
    _geom_bond_distance
    _geom_bond_publ_flag
    C1 N1 . 1.4613(14) ?
    C1 C6 . 1.5083(16) ?
    C1 C2 . 1.5533(18) ?
    C1 H1 . 0.9800 ?
    C2 C5 . 1.5067(15) ?
    C2 C3 . 1.536(2) ?
    C2 H2 . 0.9800 ?
    C3 C4 . 1.5266(17) ?
    C3 H3A . 0.9700 ?
    C3 H3B . 0.9700 ?
    C4 C3 7_565 1.5266(17) ?
    C4 H4A . 0.9700 ?
    C4 H4B . 0.9700 ?
    C5 O1 . 1.208(2) ?
    C5 C2 7_565 1.5067(15) ?
    C6 C11 . 1.381(2) ?
    C6 C7 . 1.3856(17) ?
    C7 C8 . 1.380(2) ?
    C7 H7 . 0.9300 ?
    C8 C9 . 1.357(3) ?
    C8 H8 . 0.9300 ?
    C9 F1 . 1.3613(17) ?
    C9 C10 . 1.367(3) ?
    C10 C11 . 1.387(2) ?
    C10 H10 . 0.9300 ?
    C11 H11 . 0.9300 ?
    N1 C1 7_565 1.4613(14) ?
    N1 H111 . 0.89(2) ?
loop_
    _geom_angle_atom_site_label_1
    _geom_angle_atom_site_label_2
    _geom_angle_atom_site_label_3
    _geom_angle_site_symmetry_1
    _geom_angle_site_symmetry_3
    _geom_angle
    _geom_angle_publ_flag
    N1 C1 C6 . . 111.44(10) ?
    N1 C1 C2 . . 109.70(10) ?
    C6 C1 C2 . . 112.11(9) ?
    N1 C1 H1 . . 107.8 ?
    C6 C1 H1 . . 107.8 ?
    C2 C1 H1 . . 107.8 ?
    C5 C2 C3 . . 107.16(11) ?
    C5 C2 C1 . . 107.58(11) ?
    C3 C2 C1 . . 115.47(11) ?
    C5 C2 H2 . . 108.8 ?
    C3 C2 H2 . . 108.8 ?
    C1 C2 H2 . . 108.8 ?
    C4 C3 C2 . . 114.02(11) ?
    C4 C3 H3A . . 108.7 ?
    C2 C3 H3A . . 108.7 ?
    C4 C3 H3B . . 108.7 ?
    C2 C3 H3B . . 108.7 ?
    H3A C3 H3B . . 107.6 ?
    C3 C4 C3 7_565 . 113.91(16) ?
    C3 C4 H4A 7_565 . 108.8 ?
    C3 C4 H4A . . 108.8 ?
    C3 C4 H4B 7_565 . 108.8 ?
    C3 C4 H4B . . 108.8 ?
    H4A C4 H4B . . 107.7 ?
    O1 C5 C2 . . 124.12(7) ?
    O1 C5 C2 . 7_565 124.12(7) ?
    C2 C5 C2 . 7_565 111.76(14) ?
    C11 C6 C7 . . 118.28(12) ?
    C11 C6 C1 . . 122.96(11) ?
    C7 C6 C1 . . 118.76(12) ?
    C8 C7 C6 . . 121.34(15) ?
    C8 C7 H7 . . 119.3 ?
    C6 C7 H7 . . 119.3 ?
    C9 C8 C7 . . 118.37(14) ?
    C9 C8 H8 . . 120.8 ?
    C7 C8 H8 . . 120.8 ?
    C8 C9 F1 . . 118.51(16) ?
    C8 C9 C10 . . 122.75(14) ?
    F1 C9 C10 . . 118.74(18) ?
    C9 C10 C11 . . 118.19(16) ?
    C9 C10 H10 . . 120.9 ?
    C11 C10 H10 . . 120.9 ?
    C6 C11 C10 . . 121.05(14) ?
    C6 C11 H11 . . 119.5 ?
    C10 C11 H11 . . 119.5 ?
    C1 N1 C1 7_565 . 112.11(14) ?
    C1 N1 H111 7_565 . 109.1(7) ?
    C1 N1 H111 . . 109.1(7) ?
loop_
    _geom_torsion_atom_site_label_1
    _geom_torsion_atom_site_label_2
    _geom_torsion_atom_site_label_3
    _geom_torsion_atom_site_label_4
    _geom_torsion_site_symmetry_1
    _geom_torsion_site_symmetry_2
    _geom_torsion_site_symmetry_3
    _geom_torsion_site_symmetry_4
    _geom_torsion
    _geom_torsion_publ_flag
    N1 C1 C2 C5 . . . . -58.02(14) ?
    C6 C1 C2 C5 . . . . 177.61(10) ?
    N1 C1 C2 C3 . . . . 61.57(13) ?
    C6 C1 C2 C3 . . . . -62.80(13) ?
    C5 C2 C3 C4 . . . . 52.64(16) ?
    C1 C2 C3 C4 . . . . -67.17(15) ?
    C2 C3 C4 C3 . . . 7_565 -43.3(2) ?
    C3 C2 C5 O1 . . . . 113.4(2) ?
    C1 C2 C5 O1 . . . . -121.84(19) ?
    C3 C2 C5 C2 . . . 7_565 -65.39(17) ?
    C1 C2 C5 C2 . . . 7_565 59.35(18) ?
    N1 C1 C6 C11 . . . . -27.77(17) ?
    C2 C1 C6 C11 . . . . 95.62(15) ?
    N1 C1 C6 C7 . . . . 152.51(13) ?
    C2 C1 C6 C7 . . . . -84.10(15) ?
    C11 C6 C7 C8 . . . . -1.5(2) ?
    C1 C6 C7 C8 . . . . 178.21(13) ?
    C6 C7 C8 C9 . . . . 0.9(2) ?
    C7 C8 C9 F1 . . . . 179.55(15) ?
    C7 C8 C9 C10 . . . . 0.0(3) ?
    C8 C9 C10 C11 . . . . -0.2(3) ?
    F1 C9 C10 C11 . . . . -179.77(15) ?
    C7 C6 C11 C10 . . . . 1.3(2) ?
    C1 C6 C11 C10 . . . . -178.44(14) ?
    C9 C10 C11 C6 . . . . -0.4(2) ?
    C6 C1 N1 C1 . . . 7_565 -174.53(8) ?
    C2 C1 N1 C1 . . . 7_565 60.72(16) ?
