# Supplementary material for: 2,4-Bis(4-fluoro­phen­yl)-3-aza­bicyclo­[3.3.1]nonan-9-one
Source: Acta Crystallogr Sect E Struct Rep Online. 2008 Aug 6;64(Pt 9):o1710. doi: 10.1107/S1600536808024744 (PMC2960654; doi:10.1107/S1600536808024744)
Supplement: Supplementary file 2 [file e-64-o1710-Isup2.hkl]

# 
# h,k,l, Fc-squared, Fo-squared, sigma(Fo-squared) and status flag 
# 
data_I
_shelx_title ' new in Pnma' 
_shelx_refln_list_code          4 
_shelx_F_calc_maximum      112.65 
_exptl_crystal_F_000       688.00 
_reflns_d_resolution_high  0.7486 
 
loop_ 
 _symmetry_equiv_pos_as_xyz 
 'x, y, z' 
 '-x+1/2, -y, z+1/2' 
 '-x, y+1/2, -z' 
 'x+1/2, -y+1/2, -z+1/2' 
 '-x, -y, -z' 
 'x-1/2, y, -z-1/2' 
 'x, -y-1/2, z' 
 '-x-1/2, y-1/2, z-1/2' 
 
_cell_length_a     7.6153 
_cell_length_b    21.1392 
_cell_length_c    10.0878 
_cell_angle_alpha  90.000 
_cell_angle_beta   90.000 
_cell_angle_gamma  90.000 
 
_shelx_F_squared_multiplier     1.000 
 
loop_ 
 _refln_index_h 
 _refln_index_k 
 _refln_index_l 
 _refln_F_squared_calc 
 _refln_F_squared_meas 
 _refln_F_squared_sigma 
 _refln_observed_status 
   2   0   0     2533.82     2589.72     31.33 o 
   4   0   0     3378.39     3746.31     53.11 o 
   6   0   0       80.12       96.22      3.40 o 
   8   0   0       12.40       10.59      2.10 o 
   2   1   0       50.82       46.61      0.76 o 
   4   1   0       50.75       36.89      2.92 o 
   6   1   0       25.01       24.31      2.45 o 
   8   1   0      394.45      382.63      8.51 o 
   0   2   0      696.96      694.03      7.47 o 
   2   2   0     2643.79     2741.99     28.67 o 
   4   2   0       31.28       30.62      0.90 o 
   6   2   0       23.87       30.10      1.51 o 
   8   2   0       47.46       47.09      2.26 o 
   2   3   0     2823.65     2954.96     25.41 o 
   4   3   0      158.50      161.25      2.25 o 
   6   3   0       17.90       15.98      0.99 o 
   8   3   0       40.48       33.52      1.99 o 
   0   4   0    10861.75    10402.10     81.66 o 
   2   4   0       11.42       12.18      0.46 o 
   4   4   0       50.05       58.75      1.09 o 
   6   4   0        0.30       -0.68      0.68 o 
   8   4   0       49.43       52.35      2.33 o 
   2   5   0      628.89      605.65      4.62 o 
   4   5   0       98.19       87.18      1.50 o 
   6   5   0       13.86       12.73      1.60 o 
   8   5   0       21.25       21.06      1.66 o 
  10   5   0        0.81       -1.01      1.93 o 
   0   6   0      113.38      110.26      1.21 o 
   2   6   0     5984.14     6168.41     39.69 o 
   4   6   0      317.27      364.84      3.93 o 
   6   6   0      544.48      509.25      6.35 o 
   8   6   0      207.02      193.19      4.16 o 
   2   7   0      173.09      173.88      1.73 o 
   4   7   0      472.62      483.29      5.54 o 
   6   7   0       41.64       41.90      5.14 o 
   8   7   0       31.76       31.31      1.92 o 
   0   8   0      134.96      136.57      1.55 o 
   2   8   0     4113.26     4577.13     25.46 o 
   4   8   0      408.31      426.38      5.41 o 
   6   8   0     1119.91     1065.86     11.85 o 
   8   8   0        0.03        0.39      1.72 o 
   2   9   0    12689.27    13552.75     79.52 o 
   4   9   0      403.41      420.19      5.44 o 
   6   9   0     1528.69     1501.83     16.06 o 
   8   9   0        6.40        6.07      1.25 o 
   0  10   0      534.44      504.72      4.24 o 
   2  10   0      704.63      750.10      5.18 o 
   4  10   0        1.98        2.64      0.81 o 
   6  10   0      590.65      544.79      8.49 o 
   8  10   0       10.69       10.19      3.01 o 
   2  11   0      934.34      971.32      6.99 o 
   4  11   0      372.40      365.47      4.95 o 
   6  11   0        3.49        6.84      1.35 o 
   8  11   0       21.44       21.45      1.79 o 
   0  12   0       41.44       32.77      1.32 o 
   2  12   0     1046.26     1118.24      8.61 o 
   4  12   0       85.66       79.88      1.89 o 
   6  12   0      105.70       94.72      3.08 o 
   8  12   0      146.63      151.83      4.03 o 
   2  13   0      165.28      169.52      2.20 o 
   4  13   0       28.66       37.76      1.41 o 
   6  13   0        6.73        8.13      2.11 o 
   8  13   0        8.63        9.48      1.57 o 
   0  14   0     2290.04     2328.15     23.72 o 
   2  14   0      228.67      217.31      2.62 o 
   4  14   0        9.08        6.62      0.86 o 
   6  14   0        1.05        0.44      1.17 o 
   8  14   0        0.45        3.15      2.78 o 
   2  15   0      264.44      257.02      3.45 o 
   4  15   0        7.93       16.51      1.12 o 
   6  15   0        0.60       -0.30      1.14 o 
   8  15   0       87.13       89.04      3.63 o 
   0  16   0      911.95      906.08     10.69 o 
   2  16   0      105.24      100.27      1.87 o 
   4  16   0      104.16       79.46      2.06 o 
   6  16   0        0.37       -0.99      0.99 o 
   8  16   0       11.04       15.28      2.42 o 
   2  17   0        7.08        7.57      0.84 o 
   4  17   0        7.16       13.18      1.18 o 
   6  17   0        0.42       -1.00      1.00 o 
   8  17   0      147.44      151.88     14.70 o 
   0  18   0     9155.38     9163.86     88.23 o 
   2  18   0       17.01       20.45      1.11 o 
   4  18   0      272.04      220.46      3.66 o 
   6  18   0        0.77       -0.66      1.04 o 
   2  19   0       31.14       31.49      1.30 o 
   4  19   0        6.60        5.66      1.01 o 
   6  19   0        5.72        3.76      1.35 o 
   0  20   0      298.09      316.28      5.46 o 
   2  20   0      121.45      125.14      2.35 o 
   4  20   0       10.20       12.06      1.24 o 
   6  20   0        0.72       -0.28      1.21 o 
   2  21   0       75.34       66.57      1.99 o 
   4  21   0        1.45        2.75      1.87 o 
   6  21   0        2.77       -1.04      1.25 o 
   0  22   0      157.43      143.67      3.69 o 
   2  22   0        2.40        1.52      0.92 o 
   4  22   0       16.40       16.45      1.73 o 
   6  22   0        0.27        1.03      1.36 o 
   2  23   0       72.54       66.18      2.11 o 
   4  23   0       14.61       11.91      1.80 o 
   0  24   0       17.32       16.62      1.72 o 
   2  24   0      143.06      152.46      3.13 o 
   4  24   0        1.30        1.56      1.40 o 
   2  25   0       16.34       24.48      1.63 o 
   4  25   0        3.45        3.62      1.59 o 
   0  26   0        1.02       -0.16      1.42 o 
   2  26   0       62.58       65.24      2.42 o 
   2  27   0      157.63      182.07      3.72 o 
   0  28   0        1.22        0.47      2.14 o 
   1   0   1    10432.02     9765.13     97.21 o 
   2   0   1     1650.14     1689.61     15.03 o 
   3   0   1     1218.12     1254.68     10.95 o 
   4   0   1        1.22        2.17      0.44 o 
   5   0   1       15.95       10.00      0.84 o 
   6   0   1       33.30       32.57      1.18 o 
   7   0   1      190.57      175.28      3.19 o 
   8   0   1        0.21       -0.25      1.97 o 
   9   0   1        1.60       -0.55      1.81 o 
  10   0   1       21.29       22.86      2.74 o 
   0   1   1     2519.34     2118.79    309.23 o 
   1   1   1     2559.30     2475.44     14.52 o 
   2   1   1     6123.45     6129.90     41.87 o 
   3   1   1      116.10      128.45      1.05 o 
   4   1   1      355.97      403.54      2.68 o 
   5   1   1        1.23        2.25      0.42 o 
   6   1   1        3.30        3.04      0.49 o 
   7   1   1      183.38      161.46      2.44 o 
   8   1   1        3.52        3.02      0.79 o 
   9   1   1        2.67        0.72      0.95 o 
  10   1   1        0.68        0.15      1.97 o 
   1   2   1      370.09      355.36      2.05 o 
   2   2   1       20.48       16.85      0.47 o 
   3   2   1     1653.71     1700.63      9.79 o 
   4   2   1      610.16      645.31      4.51 o 
   5   2   1       84.99       90.01      1.12 o 
   6   2   1        4.24        3.97      0.51 o 
   7   2   1      127.83      106.70      3.69 o 
   8   2   1       45.99       46.01      1.48 o 
   9   2   1        1.42        3.30      1.05 o 
  10   2   1       14.78        9.61      2.45 o 
   0   3   1     2262.64     2308.77     14.08 o 
   1   3   1    11005.53    10681.32     51.02 o 
   2   3   1      181.05      181.85      1.22 o 
   3   3   1      321.80      349.29      2.23 o 
   4   3   1        3.59        4.75      0.31 o 
   5   3   1      136.93      157.17      1.72 o 
   6   3   1        0.05       -0.41      0.41 o 
   7   3   1       52.26       45.19      2.36 o 
   8   3   1        4.36        4.69      0.80 o 
   9   3   1        1.41        0.37      1.01 o 
  10   3   1        1.29        1.26      2.06 o 
   1   4   1     2346.92     2456.73     11.53 o 
   2   4   1      833.64      873.64      4.34 o 
   3   4   1      324.98      323.26      2.43 o 
   4   4   1       68.97       61.91      0.82 o 
   5   4   1      592.02      613.91      5.05 o 
   6   4   1       18.18       18.83      0.81 o 
   7   4   1      180.90      177.26      3.19 o 
   8   4   1        4.29        4.68      0.86 o 
   9   4   1       47.07       58.24      2.18 o 
  10   4   1        1.98        0.36      2.20 o 
   0   5   1      835.99      814.65      4.59 o 
   1   5   1       51.41       40.29      0.38 o 
   2   5   1      381.57      369.99      2.27 o 
   3   5   1      261.02      290.54      2.00 o 
   4   5   1      217.95      221.27      2.11 o 
   5   5   1      826.72      830.94      6.34 o 
   6   5   1        8.78        5.59      0.90 o 
   7   5   1      323.38      339.63      4.05 o 
   8   5   1        6.85        6.32      0.77 o 
   9   5   1        0.01       -1.01      1.02 o 
   1   6   1      714.68      716.82      3.18 o 
   2   6   1       41.69       53.57      0.56 o 
   3   6   1      428.44      462.77      3.17 o 
   4   6   1        0.57        0.59      0.36 o 
   5   6   1       68.78       65.68      1.09 o 
   6   6   1       68.28       65.85      2.29 o 
   7   6   1      169.72      172.12      2.62 o 
   8   6   1        8.19        8.96      0.81 o 
   9   6   1       16.14       19.07      2.46 o 
   0   7   1      283.25      272.05      1.79 o 
   1   7   1     4527.08     4740.57     23.35 o 
   2   7   1       10.69        6.07      0.27 o 
   3   7   1      216.35      192.80      1.49 o 
   4   7   1      657.14      676.73      4.99 o 
   5   7   1      101.65       89.46      1.30 o 
   6   7   1      404.73      389.28      3.74 o 
   7   7   1       80.45       83.94      1.81 o 
   8   7   1        0.40       -0.98      0.98 o 
   9   7   1        1.29        1.17      1.12 o 
   1   8   1        5.21       11.25      0.39 o 
   2   8   1     1410.40     1591.62      7.46 o 
   3   8   1       13.22        8.82      0.40 o 
   4   8   1      513.54      505.79      3.69 o 
   5   8   1       36.51       28.63      0.99 o 
   6   8   1        0.19        2.06      0.72 o 
   7   8   1        0.73        0.32      0.70 o 
   8   8   1       15.21       12.70      1.52 o 
   9   8   1        5.24        3.68      1.14 o 
   0   9   1       78.41       72.58      0.84 o 
   1   9   1      718.79      862.50      3.99 o 
   2   9   1       47.32       52.52      0.68 o 
   3   9   1       99.04      121.51      1.28 o 
   4   9   1      154.20      144.81      1.60 o 
   5   9   1     1322.91     1227.27      9.26 o 
   6   9   1        0.07       -0.68      0.89 o 
   7   9   1        0.22        0.30      0.73 o 
   8   9   1        6.64        3.89      1.15 o 
   9   9   1        2.63        4.87      1.19 o 
   1  10   1      156.10      132.13      0.89 o 
   2  10   1      466.10      546.21      3.13 o 
   3  10   1      175.61      178.66      1.66 o 
   4  10   1      339.68      322.12      3.18 o 
   5  10   1       22.93       25.56      1.00 o 
   6  10   1       10.33       10.88      1.80 o 
   7  10   1       26.84       23.09      1.24 o 
   8  10   1       19.21       17.79      1.52 o 
   9  10   1        5.02        3.24      1.16 o 
   0  11   1        9.92        9.45      0.46 o 
   1  11   1      598.20      647.54      3.25 o 
   2  11   1       19.83       22.84      0.60 o 
   3  11   1      178.34      194.41      1.91 o 
   4  11   1      321.61      317.04      3.60 o 
   5  11   1       92.89       78.30      1.99 o 
   6  11   1      273.00      263.61      4.62 o 
   7  11   1        0.04       -0.77      0.77 o 
   8  11   1        3.38        4.28      1.21 o 
   9  11   1        0.08        1.28      1.50 o 
   1  12   1      162.81      198.10      1.56 o 
   2  12   1       85.73       70.07      0.99 o 
   3  12   1       46.18       64.53      1.08 o 
   4  12   1       29.98       26.47      0.90 o 
   5  12   1        3.23        3.79      0.68 o 
   6  12   1       20.54       23.19      1.25 o 
   7  12   1        5.90        7.57      1.24 o 
   8  12   1        0.64        0.84      1.16 o 
   9  12   1        2.59        0.73      1.62 o 
   0  13   1       35.03       35.31      1.28 o 
   1  13   1      461.31      458.59      2.85 o 
   2  13   1       65.49       62.37      0.96 o 
   3  13   1        7.55       10.02      0.54 o 
   4  13   1       27.96       23.30      0.87 o 
   5  13   1      154.05      146.86      2.31 o 
   6  13   1        2.29        0.74      0.87 o 
   7  13   1      101.06      104.89      2.39 o 
   8  13   1        1.50        1.57      1.21 o 
   1  14   1      141.19      124.28      1.34 o 
   2  14   1       38.12       37.08      0.83 o 
   3  14   1       11.48        8.06      0.54 o 
   4  14   1        4.09        4.54      0.59 o 
   5  14   1       86.74       74.64      1.48 o 
   6  14   1        3.49        2.23      0.86 o 
   7  14   1      105.20      108.04      2.89 o 
   8  14   1        0.75        0.35      1.26 o 
   0  15   1      223.45      195.35      2.52 o 
   1  15   1      931.40      871.63      5.11 o 
   2  15   1       20.00       19.14      0.66 o 
   3  15   1      210.45      187.82      1.96 o 
   4  15   1        6.76        7.58      0.65 o 
   5  15   1      131.33      109.97      1.69 o 
   6  15   1        0.02       -0.68      0.68 o 
   7  15   1       77.12       84.46      2.30 o 
   8  15   1        0.89        0.75      1.30 o 
   1  16   1      314.96      298.26      2.40 o 
   2  16   1       10.37        8.78      0.59 o 
   3  16   1      170.33      178.52      1.95 o 
   4  16   1       91.17       73.47      1.35 o 
   5  16   1      105.16       94.00      1.74 o 
   6  16   1       14.74       16.11      1.03 o 
   7  16   1       29.37       35.79      1.44 o 
   8  16   1       18.22       20.90      1.53 o 
   0  17   1      460.56      417.37      4.36 o 
   1  17   1        3.33        3.75      1.00 o 
   2  17   1      324.18      304.32      2.61 o 
   3  17   1        0.81       -0.51      0.51 o 
   4  17   1       61.21       46.56      1.20 o 
   5  17   1        6.41        8.85      0.82 o 
   6  17   1        0.13       -0.16      0.73 o 
   7  17   1       75.46       82.44      2.88 o 
   8  17   1        0.45        0.43      1.14 o 
   1  18   1      310.47      303.81      2.79 o 
   2  18   1       42.17       41.17      1.05 o 
   3  18   1      140.48      106.24      1.52 o 
   4  18   1        0.28       -0.56      0.56 o 
   5  18   1        0.00       -0.68      0.68 o 
   6  18   1        7.37        4.73      0.86 o 
   7  18   1       40.83       45.28      1.69 o 
   0  19   1       15.37       14.16      1.09 o 
   1  19   1      495.79      459.15      3.55 o 
   2  19   1      147.88      139.36      1.77 o 
   3  19   1       59.41       54.14      1.18 o 
   4  19   1        9.06        7.19      0.72 o 
   5  19   1        6.47        4.93      0.86 o 
   6  19   1        0.01       -0.77      0.77 o 
   7  19   1       18.37       23.53      1.37 o 
   1  20   1        8.63       13.00      0.78 o 
   2  20   1        2.81        2.72      0.63 o 
   3  20   1        8.05       10.62      0.75 o 
   4  20   1       33.99       30.49      1.16 o 
   5  20   1        3.51        1.70      0.83 o 
   6  20   1        1.76        0.65      0.83 o 
   7  20   1        2.97        4.78      1.20 o 
   0  21   1        8.59        5.30      0.92 o 
   1  21   1       34.19       31.32      1.01 o 
   2  21   1       51.07       48.43      1.22 o 
   3  21   1       10.10       12.18      0.82 o 
   4  21   1        1.28        1.11      0.74 o 
   5  21   1        0.12        1.23      0.87 o 
   6  21   1        0.39       -0.30      0.89 o 
   1  22   1       29.95       29.00      1.01 o 
   2  22   1       22.84       24.23      0.96 o 
   3  22   1       20.69       21.35      1.03 o 
   4  22   1        4.23        5.40      0.93 o 
   5  22   1       27.33       33.72      1.53 o 
   6  22   1        1.57        2.23      1.32 o 
   0  23   1       15.14       16.41      1.19 o 
   1  23   1       17.11       17.71      0.89 o 
   2  23   1        9.82       10.31      0.81 o 
   3  23   1       22.33       23.94      1.18 o 
   4  23   1       16.82       16.67      1.16 o 
   5  23   1       76.64       76.55      2.16 o 
   1  24   1        0.51        0.91      0.67 o 
   2  24   1        0.04        0.89      0.69 o 
   3  24   1       29.03       36.33      1.42 o 
   4  24   1        6.95        4.95      1.12 o 
   5  24   1        0.52        1.32      1.18 o 
   0  25   1        1.59        0.71      1.16 o 
   1  25   1       99.15      103.56      1.83 o 
   2  25   1        0.61        1.80      0.76 o 
   3  25   1        0.04       -0.75      0.85 o 
   4  25   1       16.70       23.10      1.50 o 
   1  26   1        5.70        7.85      0.90 o 
   2  26   1       32.97       43.87      1.52 o 
   3  26   1        0.17        0.78      1.02 o 
   0  27   1        3.24        2.46      1.18 o 
   1  27   1       32.69       34.95      1.35 o 
   2  27   1        0.54        3.75      1.04 o 
   1  28   1        7.59       10.81      1.03 o 
   1   0   2     8577.48     8442.66     59.71 o 
   2   0   2    12318.25    12335.77    108.79 o 
   3   0   2      217.56      214.39      2.37 o 
   4   0   2     1601.82     1789.62     15.58 o 
   5   0   2       46.31       44.84      0.89 o 
   6   0   2       12.41       12.56      0.59 o 
   7   0   2      101.68       92.60      1.77 o 
   8   0   2        0.93        0.15      1.97 o 
   9   0   2        0.34        0.11      1.93 o 
  10   0   2       21.29       25.44      3.18 o 
   1   1   2     2719.52     2738.37     14.91 o 
   2   1   2     2569.63     2662.43     21.94 o 
   3   1   2     1199.30     1368.00     10.24 o 
   4   1   2      118.19      132.74      1.63 o 
   5   1   2       87.56       85.05      0.92 o 
   6   1   2        0.79        0.09      0.35 o 
   7   1   2       31.82       26.82      0.86 o 
   8   1   2      106.52      112.89      2.47 o 
   9   1   2       13.76       17.56      1.92 o 
  10   1   2        0.35        0.67      3.79 o 
   0   2   2       13.20       11.96      0.60 o 
   1   2   2     2778.23     2900.81     15.06 o 
   2   2   2     3991.35     4032.23     22.67 o 
   3   2   2      101.62      113.08      1.24 o 
   4   2   2      241.78      249.43      2.32 o 
   5   2   2       23.53       34.02      0.90 o 
   6   2   2        0.09       -0.30      0.52 o 
   7   2   2       25.20       25.39      1.36 o 
   8   2   2       14.16       15.86      1.23 o 
   9   2   2       27.04       30.98      2.28 o 
  10   2   2        3.48        2.20      1.61 o 
   1   3   2     5619.68     5758.78     31.06 o 
   2   3   2        0.86       -0.22      0.26 o 
   3   3   2        0.96        0.14      0.26 o 
   4   3   2       48.48       56.22      1.08 o 
   5   3   2      675.02      669.04      5.79 o 
   6   3   2       41.85       41.79      1.26 o 
   7   3   2       35.99       35.48      1.60 o 
   8   3   2        2.19        2.70      1.01 o 
   9   3   2       22.01       22.47      2.13 o 
   0   4   2       47.72       52.47      0.68 o 
   1   4   2     2319.72     2322.46     11.46 o 
   2   4   2        3.48        1.44      0.25 o 
   3   4   2       25.72       28.56      0.79 o 
   4   4   2      181.12      194.18      2.22 o 
   5   4   2        0.09        0.14      0.61 o 
   6   4   2       32.58       37.25      1.50 o 
   7   4   2       23.18       25.54      1.46 o 
   8   4   2       34.60       38.21      1.81 o 
   9   4   2        8.81        4.50      1.76 o 
   1   5   2       20.14       15.00      0.40 o 
   2   5   2      176.92      172.16      1.25 o 
   3   5   2      681.00      694.07      3.96 o 
   4   5   2       32.52       39.68      1.03 o 
   5   5   2       77.15       76.79      1.65 o 
   6   5   2       26.89       26.67      1.60 o 
   7   5   2       79.62       80.84      2.31 o 
   8   5   2        2.86        2.71      1.04 o 
   9   5   2        9.58        8.89      1.27 o 
   0   6   2      449.79      458.96      2.97 o 
   1   6   2     1712.28     1781.39      8.19 o 
   2   6   2      226.33      235.91      1.51 o 
   3   6   2      173.48      159.32      1.25 o 
   4   6   2        5.30       10.42      0.42 o 
   5   6   2        1.81        2.64      0.71 o 
   6   6   2        4.94        4.94      0.86 o 
   7   6   2       28.10       27.63      1.55 o 
   8   6   2        0.82        0.85      1.05 o 
   9   6   2        1.00        0.59      1.08 o 
   1   7   2     1241.66     1317.64      5.81 o 
   2   7   2      100.87      131.33      0.97 o 
   3   7   2      517.72      583.30      3.81 o 
   4   7   2      380.51      376.63      2.99 o 
   5   7   2      121.60      120.89      1.31 o 
   6   7   2       15.30       18.19      1.22 o 
   7   7   2       16.28       13.22      1.30 o 
   8   7   2       20.06       19.05      1.50 o 
   9   7   2        0.00       -0.78      1.02 o 
   0   8   2      275.53      259.89      1.98 o 
   1   8   2      202.02      245.37      1.45 o 
   2   8   2     1171.60     1282.48      6.25 o 
   3   8   2     1708.72     1791.68     10.46 o 
   4   8   2       85.52       90.07      1.27 o 
   5   8   2      295.86      260.31      2.32 o 
   6   8   2      729.89      723.97      7.64 o 
   7   8   2        0.88        0.84      0.98 o 
   8   8   2       38.70       42.38      2.04 o 
   9   8   2       11.16       11.18      2.20 o 
   1   9   2        0.13       -0.24      0.24 o 
   2   9   2     2863.88     3116.16     17.15 o 
   3   9   2      585.68      581.07      3.94 o 
   4   9   2     1056.65     1093.79      7.62 o 
   5   9   2      272.69      255.96      2.39 o 
   6   9   2      163.88      165.73      3.26 o 
   7   9   2      145.75      142.53      3.26 o 
   8   9   2        0.65       -0.60      1.26 o 
   9   9   2        0.00       -1.11      1.11 o 
   0  10   2      494.49      478.13      3.32 o 
   1  10   2       99.75      107.27      0.92 o 
   2  10   2      225.53      249.61      1.82 o 
   3  10   2      556.00      564.27      3.68 o 
   4  10   2        7.51        9.06      0.62 o 
   5  10   2      175.40      163.54      2.06 o 
   6  10   2      261.85      255.47      3.46 o 
   7  10   2        0.05       -0.67      1.03 o 
   8  10   2       11.34       14.39      1.48 o 
   9  10   2        6.10        5.07      1.30 o 
   1  11   2      824.75      857.65      4.30 o 
   2  11   2       32.39       33.26      0.75 o 
   3  11   2      437.13      469.47      3.28 o 
   4  11   2      416.47      410.62      4.88 o 
   5  11   2       55.57       54.39      2.06 o 
   6  11   2       56.40       57.85      2.09 o 
   7  11   2       32.32       31.40      1.82 o 
   8  11   2       10.69        9.28      1.38 o 
   9  11   2        0.27       -0.16      1.17 o 
   0  12   2      387.93      448.21      3.71 o 
   1  12   2      289.65      338.15      2.14 o 
   2  12   2       40.72       44.55      1.02 o 
   3  12   2       55.15       46.09      0.95 o 
   4  12   2        6.56        5.56      0.54 o 
   5  12   2       10.34        9.43      0.95 o 
   6  12   2       10.01       10.96      1.03 o 
   7  12   2       35.84       40.47      2.12 o 
   8  12   2        3.78        3.91      1.29 o 
   9  12   2        0.71        1.59      1.52 o 
   1  13   2        1.77        0.66      0.33 o 
   2  13   2       61.57       68.39      1.13 o 
   3  13   2      104.91      107.44      1.42 o 
   4  13   2       19.88       18.03      0.72 o 
   5  13   2        2.18        1.70      0.62 o 
   6  13   2       15.13       18.50      1.70 o 
   7  13   2       32.16       32.37      1.93 o 
   8  13   2        0.68        1.88      1.57 o 
   0  14   2      191.21      196.84      2.68 o 
   1  14   2      468.80      476.70      3.00 o 
   2  14   2        0.50        0.77      0.40 o 
   3  14   2       64.87       67.94      1.20 o 
   4  14   2       48.30       48.78      1.08 o 
   5  14   2        0.02        0.49      1.12 o 
   6  14   2       21.21       23.33      1.41 o 
   7  14   2        1.05        1.13      1.29 o 
   8  14   2        6.90       10.38      1.81 o 
   1  15   2      247.81      233.95      2.15 o 
   2  15   2        9.16        6.21      0.52 o 
   3  15   2       43.01       39.40      1.04 o 
   4  15   2        0.00        0.41      0.53 o 
   5  15   2      120.78      113.53      2.03 o 
   6  15   2        3.09        2.58      0.78 o 
   7  15   2        4.43        5.14      1.15 o 
   8  15   2        3.63        2.95      2.38 o 
   0  16   2      211.60      200.88      2.91 o 
   1  16   2      137.09      126.86      1.54 o 
   2  16   2       73.06       69.53      1.20 o 
   3  16   2       14.72       13.71      0.71 o 
   4  16   2       75.90       65.41      1.36 o 
   5  16   2        0.08        0.69      0.69 o 
   6  16   2        2.93        2.53      0.79 o 
   7  16   2       32.97       31.79      2.06 o 
   8  16   2        5.74        7.55      1.94 o 
   1  17   2      495.85      481.05      3.54 o 
   2  17   2      134.94      130.85      1.64 o 
   3  17   2      217.44      164.14      1.93 o 
   4  17   2        3.86        1.59      0.58 o 
   5  17   2        7.37       10.81      0.85 o 
   6  17   2        1.33        1.90      0.79 o 
   7  17   2        2.98        4.71      1.13 o 
   0  18   2     1030.78     1023.59      9.39 o 
   1  18   2      272.60      271.24      2.49 o 
   2  18   2      383.01      363.36      2.99 o 
   3  18   2       13.69       14.20      0.78 o 
   4  18   2      103.09       85.95      1.64 o 
   5  18   2        5.64        7.12      0.82 o 
   6  18   2        0.03       -0.15      0.77 o 
   7  18   2       21.46       19.90      1.69 o 
   1  19   2       36.80       34.53      1.06 o 
   2  19   2       25.62       27.62      0.93 o 
   3  19   2       51.95       43.80      1.17 o 
   4  19   2        4.16        2.65      0.69 o 
   5  19   2        1.83        1.97      0.82 o 
   6  19   2        1.06       -0.54      0.80 o 
   7  19   2        6.81        7.67      1.50 o 
   0  20   2       90.36       94.81      2.29 o 
   1  20   2      153.50      147.02      1.95 o 
   2  20   2      222.59      217.52      2.29 o 
   3  20   2       14.67       15.81      0.86 o 
   4  20   2        2.32        2.52      0.72 o 
   5  20   2        7.50        4.28      1.12 o 
   6  20   2        0.75       -0.98      1.33 o 
   7  20   2        0.83        1.48      1.51 o 
   1  21   2      116.89      115.04      1.80 o 
   2  21   2        2.11        3.46      0.66 o 
   3  21   2        2.69        2.58      0.68 o 
   4  21   2        6.20        5.33      0.83 o 
   5  21   2       33.00       32.33      1.46 o 
   6  21   2        6.62       10.06      1.53 o 
   0  22   2       13.75       12.33      1.18 o 
   1  22   2       22.15       21.37      0.97 o 
   2  22   2        6.37        4.41      0.73 o 
   3  22   2        5.39        5.83      0.81 o 
   4  22   2        6.03        6.79      0.88 o 
   5  22   2        0.00       -1.28      1.28 o 
   6  22   2        2.33        2.18      1.39 o 
   1  23   2        5.32        3.78      0.74 o 
   2  23   2       18.56       18.21      0.97 o 
   3  23   2        1.69        0.79      0.81 o 
   4  23   2        9.43        5.18      1.19 o 
   5  23   2       29.44       31.83      2.96 o 
   0  24   2        6.56        6.04      1.13 o 
   1  24   2       29.64       34.74      1.21 o 
   2  24   2       12.89       14.07      0.95 o 
   3  24   2       16.77       18.08      1.45 o 
   4  24   2        9.56       12.28      1.50 o 
   5  24   2        3.85        4.30      1.57 o 
   1  25   2        6.38        5.87      0.85 o 
   2  25   2       23.28       27.80      1.24 o 
   3  25   2       18.15       19.45      1.41 o 
   4  25   2        5.16        8.41      1.46 o 
   0  26   2        3.76        3.34      1.20 o 
   1  26   2       13.44       15.33      1.06 o 
   2  26   2       34.57       39.58      1.56 o 
   3  26   2       64.95       82.60      2.73 o 
   1  27   2        2.40        0.18      0.83 o 
   2  27   2       20.64       29.84      1.67 o 
   1   0   3    10780.76    10641.54     73.50 o 
   2   0   3      198.45      173.02      4.23 o 
   3   0   3       13.34       11.23      0.40 o 
   4   0   3        4.57        0.82      0.70 o 
   5   0   3        3.75        7.69      1.71 o 
   6   0   3      182.96      184.03      6.02 o 
   7   0   3        1.65       -0.29      1.74 o 
   8   0   3       41.91       40.70      3.63 o 
   9   0   3       23.09       19.10      3.14 o 
   0   1   3     9823.95    10002.55     75.90 o 
   1   1   3     1590.27     1635.69      8.13 o 
   2   1   3     4132.80     4349.79     23.20 o 
   3   1   3      116.65      123.42      1.23 o 
   4   1   3      260.42      302.57      2.71 o 
   5   1   3       19.89       22.05      0.73 o 
   6   1   3       23.43       24.02      0.80 o 
   7   1   3       47.39       49.53      3.47 o 
   8   1   3       16.97       19.17      3.30 o 
   9   1   3       33.48       44.31      2.85 o 
   1   2   3      466.07      490.15      2.71 o 
   2   2   3       69.22       71.34      1.03 o 
   3   2   3       59.93       67.30      0.90 o 
   4   2   3      340.42      372.53      4.09 o 
   5   2   3       61.52       47.79      4.24 o 
   6   2   3       47.48       47.29      1.33 o 
   7   2   3        3.84        2.18      0.86 o 
   8   2   3      111.69      111.57      3.84 o 
   9   2   3        0.73       -1.47      1.50 o 
   0   3   3     4138.38     4193.48     39.35 o 
   1   3   3      875.58      933.98      5.29 o 
   2   3   3      332.00      346.85      2.26 o 
   3   3   3     1157.87     1304.76     11.71 o 
   4   3   3        0.49       -0.10      0.46 o 
   5   3   3       44.98       50.54      1.24 o 
   6   3   3       81.51       83.21      2.06 o 
   7   3   3        1.44        0.52      0.79 o 
   8   3   3       14.87       10.99      1.09 o 
   9   3   3       17.54       18.30      4.26 o 
   1   4   3     1195.43     1174.67      6.57 o 
   2   4   3      182.18      195.05      1.49 o 
   3   4   3     1769.71     1861.73     11.44 o 
   4   4   3        1.67        3.66      0.80 o 
   5   4   3       36.07       33.34      1.15 o 
   6   4   3       13.07       12.96      1.26 o 
   7   4   3        1.89        0.44      1.31 o 
   8   4   3        7.07        9.21      1.15 o 
   9   4   3       21.00       23.71      2.31 o 
   0   5   3      196.37      204.68      1.81 o 
   1   5   3      371.73      375.57      2.36 o 
   2   5   3      189.67      185.06      1.33 o 
   3   5   3      246.69      244.82      1.89 o 
   4   5   3       70.63       73.00      1.70 o 
   5   5   3      352.28      347.70      4.09 o 
   6   5   3       22.24       21.14      1.31 o 
   7   5   3       83.42       94.51      2.46 o 
   8   5   3       72.42       72.71      2.30 o 
   9   5   3       45.37       58.34      3.33 o 
   1   6   3      195.02      204.19      1.32 o 
   2   6   3      177.87      174.04      1.45 o 
   3   6   3       12.61       14.63      0.48 o 
   4   6   3       59.84       63.80      1.35 o 
   5   6   3      196.35      202.74      2.91 o 
   6   6   3        0.69        0.32      1.10 o 
   7   6   3       42.06       41.34      1.84 o 
   8   6   3       27.43       28.82      1.71 o 
   9   6   3       22.79       25.83      2.43 o 
   0   7   3     2310.63     2427.10     16.96 o 
   1   7   3      565.39      609.42      3.16 o 
   2   7   3      141.36      135.95      1.05 o 
   3   7   3       20.93       21.86      0.79 o 
   4   7   3       92.91       92.97      1.69 o 
   5   7   3        0.95        0.02      0.70 o 
   6   7   3      637.42      624.18      6.76 o 
   7   7   3        2.59        2.28      1.06 o 
   8   7   3        1.76        1.96      1.13 o 
   9   7   3        6.85        5.93      1.82 o 
   1   8   3      147.38      175.87      1.31 o 
   2   8   3      464.59      528.57      3.06 o 
   3   8   3       17.39       16.60      0.60 o 
   4   8   3      403.66      412.60      3.37 o 
   5   8   3      285.27      260.79      3.63 o 
   6   8   3      118.96      115.18      2.95 o 
   7   8   3       53.44       60.31      2.29 o 
   8   8   3       27.36       24.85      1.72 o 
   9   8   3        0.10       -0.51      2.58 o 
   0   9   3     2396.40     2693.52     16.23 o 
   1   9   3      401.90      406.75      2.44 o 
   2   9   3      444.93      442.60      2.72 o 
   3   9   3      346.07      336.68      3.22 o 
   4   9   3      418.64      394.27      3.16 o 
   5   9   3        1.71        3.19      0.91 o 
   6   9   3      122.65      114.74      2.93 o 
   7   9   3       32.68       38.53      1.96 o 
   8   9   3       36.03       43.35      2.47 o 
   9   9   3       28.61       31.50      1.94 o 
   1  10   3       32.97       26.55      0.57 o 
   2  10   3      113.20      129.68      1.28 o 
   3  10   3       16.26       18.19      0.58 o 
   4  10   3      402.19      387.32      3.19 o 
   5  10   3       31.05       30.07      1.07 o 
   6  10   3        8.67        8.58      1.30 o 
   7  10   3       31.22       37.44      1.94 o 
   8  10   3       37.02       38.46      2.09 o 
   9  10   3        0.09       -0.29      1.19 o 
   0  11   3      240.70      240.32      2.61 o 
   1  11   3      390.80      415.18      2.65 o 
   2  11   3      112.44      117.39      1.32 o 
   3  11   3        2.89        2.45      0.45 o 
   4  11   3        6.71        7.82      0.61 o 
   5  11   3       47.17       38.48      1.27 o 
   6  11   3      396.30      371.89      6.74 o 
   7  11   3       26.73       22.94      1.74 o 
   8  11   3        4.64        6.87      1.82 o 
   9  11   3        8.07        8.96      1.53 o 
   1  12   3      254.96      266.67      2.05 o 
   2  12   3      112.06       95.57      1.27 o 
   3  12   3       26.90       25.78      1.01 o 
   4  12   3       34.47       31.06      0.94 o 
   5  12   3       93.00       85.99      2.93 o 
   6  12   3        0.92        2.34      1.15 o 
   7  12   3       32.39       34.55      1.95 o 
   8  12   3        0.00       -1.22      1.22 o 
   0  13   3       85.16       84.88      1.38 o 
   1  13   3      246.73      243.82      1.99 o 
   2  13   3        2.52        2.62      0.45 o 
   3  13   3       13.18       15.18      0.88 o 
   4  13   3        8.72        8.51      0.68 o 
   5  13   3       57.63       58.05      1.84 o 
   6  13   3        0.14        0.00      1.05 o 
   7  13   3        5.44        7.39      1.40 o 
   8  13   3       26.64       33.69      2.28 o 
   1  14   3       41.35       42.10      0.86 o 
   2  14   3       55.58       51.74      1.05 o 
   3  14   3      303.64      275.38      2.73 o 
   4  14   3        0.10       -0.52      0.52 o 
   5  14   3       37.53       30.53      1.35 o 
   6  14   3        4.54        3.59      1.01 o 
   7  14   3        0.02        0.94      1.21 o 
   8  14   3        0.00        0.29      1.31 o 
   0  15   3      219.41      209.88      2.91 o 
   1  15   3        0.16       -0.45      0.45 o 
   2  15   3      296.21      292.11      2.87 o 
   3  15   3      234.64      209.85      2.37 o 
   4  15   3        1.92        2.25      0.60 o 
   5  15   3       51.62       48.11      1.84 o 
   6  15   3       20.82       23.61      1.96 o 
   7  15   3        8.81        6.87      1.43 o 
   8  15   3        4.44        5.92      1.63 o 
   1  16   3       22.91       23.73      0.83 o 
   2  16   3       36.44       29.96      0.98 o 
   3  16   3        8.85       10.66      0.76 o 
   4  16   3       60.10       53.72      1.30 o 
   5  16   3        7.37       11.03      1.08 o 
   6  16   3       38.58       40.40      1.65 o 
   7  16   3        0.02        0.21      1.12 o 
   8  16   3       47.93       48.74      2.96 o 
   0  17   3     1373.82     1332.26     11.58 o 
   1  17   3      117.59      123.35      1.70 o 
   2  17   3      231.72      227.25      2.47 o 
   3  17   3        0.96        0.06      0.61 o 
   4  17   3       75.65       56.26      1.58 o 
   5  17   3        1.67        0.03      0.81 o 
   6  17   3        0.04       -0.06      1.08 o 
   7  17   3       20.48       23.16      2.11 o 
   1  18   3      478.33      454.65      3.65 o 
   2  18   3        1.02        4.06      0.70 o 
   3  18   3        2.07        1.09      0.63 o 
   4  18   3        0.00       -0.63      0.63 o 
   5  18   3        1.31       -0.80      0.83 o 
   6  18   3       41.89       41.62      2.02 o 
   7  18   3        0.16        0.75      1.27 o 
   0  19   3      105.43       92.60      2.17 o 
   1  19   3        8.38        8.68      0.72 o 
   2  19   3      176.44      185.01      2.46 o 
   3  19   3       81.52       76.30      1.54 o 
   4  19   3        1.34        0.08      0.69 o 
   5  19   3        3.38        1.09      0.97 o 
   6  19   3        0.20       -0.65      1.14 o 
   7  19   3        3.44        4.67      1.47 o 
   1  20   3       24.51       26.50      1.00 o 
   2  20   3        2.10        3.45      0.72 o 
   3  20   3       42.17       32.84      1.16 o 
   4  20   3       18.08       15.42      1.01 o 
   5  20   3        1.83        3.33      1.47 o 
   6  20   3        1.72       -0.46      1.16 o 
   0  21   3      113.53      121.92      2.61 o 
   1  21   3       26.18       26.35      1.01 o 
   2  21   3       10.41        9.94      0.86 o 
   3  21   3       24.56       21.36      1.10 o 
   4  21   3        0.00       -0.38      0.82 o 
   5  21   3        1.57        1.86      1.18 o 
   6  21   3        4.01        2.25      1.35 o 
   1  22   3       41.72       44.61      1.26 o 
   2  22   3        0.00       -0.47      0.69 o 
   3  22   3       62.61       62.98      1.67 o 
   4  22   3        1.29        0.79      0.89 o 
   5  22   3        3.10        4.88      1.55 o 
   0  23   3        0.03       -0.56      0.93 o 
   1  23   3        0.88        0.99      0.68 o 
   2  23   3        3.08        4.43      0.82 o 
   3  23   3       21.70       19.47      1.25 o 
   4  23   3        3.25        3.19      1.01 o 
   5  23   3       15.13       19.49      1.82 o 
   1  24   3        0.72       -0.44      0.72 o 
   2  24   3        3.07        2.28      0.97 o 
   3  24   3       15.03       12.68      1.22 o 
   4  24   3       28.29       31.25      1.89 o 
   0  25   3       39.16       46.34      2.01 o 
   1  25   3       15.64       16.09      1.02 o 
   2  25   3        7.86        4.62      1.09 o 
   3  25   3        0.50        0.42      1.05 o 
   4  25   3        2.63        3.49      1.44 o 
   1  26   3        5.23        7.63      1.00 o 
   2  26   3       48.12       58.38      2.05 o 
   3  26   3        0.22       -0.02      1.15 o 
   0  27   3       22.53       26.98      2.12 o 
   1  27   3        1.50        0.76      1.09 o 
   0   0   4     1002.91     1110.37     11.34 o 
   1   0   4        7.27        9.77      0.47 o 
   2   0   4     7186.40     7813.47     53.46 o 
   3   0   4      220.50      264.94      3.42 o 
   4   0   4       22.73       20.03      1.29 o 
   5   0   4      110.02      107.27      4.52 o 
   6   0   4        2.32        4.97      1.83 o 
   7   0   4      197.94      178.40      6.59 o 
   8   0   4       23.30       25.22      3.05 o 
   9   0   4       10.26       11.44      3.04 o 
   1   1   4      188.50      208.17      1.48 o 
   2   1   4      682.39      710.20      4.16 o 
   3   1   4        8.63        4.41      0.34 o 
   4   1   4      190.48      206.17      2.68 o 
   5   1   4       10.95       12.24      1.58 o 
   6   1   4        0.18       -0.53      1.20 o 
   7   1   4       69.74       57.47      2.96 o 
   8   1   4       14.72       16.49      2.06 o 
   9   1   4        0.19       -1.86      1.86 o 
   0   2   4      771.06      740.97      6.18 o 
   1   2   4     4117.64     4333.52     21.97 o 
   2   2   4       58.20       63.09      1.34 o 
   3   2   4      629.58      661.25      4.16 o 
   4   2   4       44.90       44.76      0.94 o 
   5   2   4       85.78       79.15      1.41 o 
   6   2   4        9.58       11.13      1.60 o 
   7   2   4        6.91        6.24      1.54 o 
   8   2   4       10.86       13.57      2.02 o 
   9   2   4        0.02       -0.13      2.26 o 
   1   3   4       78.55       87.98      1.01 o 
   2   3   4      140.11      144.64      1.17 o 
   3   3   4      542.37      539.27      3.54 o 
   4   3   4       15.32       16.92      0.65 o 
   5   3   4      100.49      100.92      1.87 o 
   6   3   4       25.91       30.28      1.12 o 
   7   3   4        0.78       -1.10      1.78 o 
   8   3   4       49.65       50.13      2.97 o 
   9   3   4        4.11        5.62      1.93 o 
   0   4   4     1004.11     1002.99      8.18 o 
   1   4   4      117.60      116.51      1.09 o 
   2   4   4      118.64      133.81      1.12 o 
   3   4   4      941.63      951.27      5.26 o 
   4   4   4        1.31        3.17      0.44 o 
   5   4   4        3.16        4.18      0.57 o 
   6   4   4        0.45       -0.38      0.38 o 
   7   4   4        0.21       -0.76      0.76 o 
   8   4   4       10.47       14.27      1.96 o 
   9   4   4        3.68        0.57      1.71 o 
   1   5   4      329.88      374.14      2.44 o 
   2   5   4      543.35      508.14      3.31 o 
   3   5   4      874.40      860.57      5.02 o 
   4   5   4       94.83       84.15      1.73 o 
   5   5   4        5.95        5.44      0.76 o 
   6   5   4       33.67       31.63      1.53 o 
   7   5   4       26.71       25.57      3.52 o 
   8   5   4       33.26       35.07      2.60 o 
   9   5   4        5.34       -0.46      1.69 o 
   0   6   4      228.58      272.72      2.76 o 
   1   6   4      265.25      274.43      1.98 o 
   2   6   4      359.65      378.90      2.60 o 
   3   6   4       70.27       57.93      0.97 o 
   4   6   4      133.96      139.45      2.06 o 
   5   6   4      216.18      209.12      3.03 o 
   6   6   4      122.25      110.90      2.69 o 
   7   6   4        2.66        1.30      1.14 o 
   8   6   4       49.76       51.07      2.09 o 
   9   6   4        0.22       -1.56      1.56 o 
   1   7   4       42.38       40.17      0.68 o 
   2   7   4       63.94       52.71      0.87 o 
   3   7   4      270.80      267.14      2.29 o 
   4   7   4       26.23       28.89      1.03 o 
   5   7   4      279.46      279.41      3.77 o 
   6   7   4       67.18       70.73      2.36 o 
   7   7   4        1.01       -0.92      0.92 o 
   8   7   4        0.07       -0.26      1.30 o 
   9   7   4        3.31       -0.71      1.88 o 
   0   8   4        6.95        9.01      0.55 o 
   1   8   4      197.64      196.62      1.86 o 
   2   8   4       29.35       22.05      0.59 o 
   3   8   4       23.10       17.82      0.53 o 
   4   8   4      484.43      478.45      3.97 o 
   5   8   4      314.15      287.42      3.49 o 
   6   8   4       48.06       53.10      2.13 o 
   7   8   4       22.57       21.37      1.57 o 
   8   8   4      117.37      122.09      3.20 o 
   9   8   4        0.71       -0.77      3.23 o 
   1   9   4      526.41      576.67      3.78 o 
   2   9   4      112.96      117.14      1.11 o 
   3   9   4        0.39        1.97      0.36 o 
   4   9   4      709.28      716.14      6.29 o 
   5   9   4      282.77      274.41      3.49 o 
   6   9   4       72.16       61.67      2.33 o 
   7   9   4        7.21        8.05      1.29 o 
   8   9   4        3.95        7.85      1.43 o 
   9   9   4        3.24       -1.21      2.48 o 
   0  10   4       20.57       14.15      0.71 o 
   1  10   4       45.96       44.83      0.76 o 
   2  10   4       69.32       66.96      0.90 o 
   3  10   4       32.55       29.08      1.01 o 
   4  10   4      200.50      203.49      2.20 o 
   5  10   4      239.43      224.05      3.20 o 
   6  10   4        0.89       -0.43      1.10 o 
   7  10   4        9.72       11.60      1.41 o 
   8  10   4       67.97       72.53      2.71 o 
   9  10   4        0.01        1.44      1.85 o 
   1  11   4      118.58      133.27      1.46 o 
   2  11   4       44.55       48.17      0.85 o 
   3  11   4      123.86      130.80      1.53 o 
   4  11   4       19.92       20.16      1.13 o 
   5  11   4      280.05      273.05      4.13 o 
   6  11   4       35.10       32.13      1.87 o 
   7  11   4        0.16        0.83      1.19 o 
   8  11   4        0.21        2.23      1.32 o 
   0  12   4        3.34        2.87      0.57 o 
   1  12   4      425.96      439.60      3.15 o 
   2  12   4       17.13       14.10      0.68 o 
   3  12   4       27.68       28.98      1.03 o 
   4  12   4        7.64        7.13      0.80 o 
   5  12   4       52.33       51.90      1.58 o 
   6  12   4       93.20       94.56      2.96 o 
   7  12   4        0.76        0.12      1.14 o 
   8  12   4        4.85        5.55      2.00 o 
   1  13   4       78.24       76.50      1.15 o 
   2  13   4       60.48       74.15      1.18 o 
   3  13   4      166.03      156.75      1.91 o 
   4  13   4       11.84       12.17      0.75 o 
   5  13   4        0.85        0.50      0.71 o 
   6  13   4        0.06       -0.88      0.88 o 
   7  13   4        8.89        8.72      1.50 o 
   8  13   4        8.00       10.49      1.61 o 
   0  14   4      170.19      177.05      2.59 o 
   1  14   4        6.12        8.50      0.59 o 
   2  14   4       61.50       53.40      1.09 o 
   3  14   4      176.09      191.57      2.57 o 
   4  14   4        0.14       -0.56      0.56 o 
   5  14   4        2.47        1.86      0.74 o 
   6  14   4        7.86        6.06      1.19 o 
   7  14   4        0.47        2.17      1.25 o 
   8  14   4        8.63       14.88      1.90 o 
   1  15   4       89.77       80.08      1.38 o 
   2  15   4      149.81      143.55      1.78 o 
   3  15   4      141.31      131.91      1.84 o 
   4  15   4        6.85        5.29      0.73 o 
   5  15   4        7.26        7.86      0.86 o 
   6  15   4       11.23       11.11      1.70 o 
   7  15   4        0.02       -0.02      1.13 o 
   8  15   4       21.51       26.44      2.40 o 
   0  16   4       18.62       15.50      1.05 o 
   1  16   4      370.55      334.02      3.06 o 
   2  16   4      191.90      163.38      1.99 o 
   3  16   4      113.95      102.72      1.68 o 
   4  16   4        5.97        4.83      0.75 o 
   5  16   4       19.98       22.06      1.38 o 
   6  16   4        5.88        3.97      1.22 o 
   7  16   4       12.80       12.50      1.54 o 
   1  17   4       61.75       58.20      1.32 o 
   2  17   4       49.97       47.28      1.30 o 
   3  17   4        0.80        0.47      0.64 o 
   4  17   4       36.02       32.05      1.20 o 
   5  17   4        0.08        0.56      0.85 o 
   6  17   4        2.05        2.32      1.17 o 
   7  17   4       19.67       18.39      1.85 o 
   0  18   4      131.92      129.73      2.49 o 
   1  18   4        7.55       11.79      0.81 o 
   2  18   4      466.80      440.96      3.84 o 
   3  18   4       21.59       18.38      0.93 o 
   4  18   4        0.67        1.28      0.86 o 
   5  18   4       13.32       16.62      1.21 o 
   6  18   4        0.00       -0.67      1.15 o 
   7  18   4       45.46       50.56      2.44 o 
   1  19   4       13.28       14.95      0.88 o 
   2  19   4       36.77       35.52      1.17 o 
   3  19   4        0.24       -0.23      0.66 o 
   4  19   4        0.00       -0.80      0.80 o 
   5  19   4        0.08        0.15      0.89 o 
   6  19   4        0.34        0.30      1.20 o 
   0  20   4       22.86       21.91      1.31 o 
   1  20   4      163.52      150.16      2.14 o 
   2  20   4       25.81       28.91      1.10 o 
   3  20   4       22.57       16.82      1.16 o 
   4  20   4        0.00       -0.20      0.81 o 
   5  20   4        3.94        4.09      1.04 o 
   6  20   4        1.10        0.49      1.26 o 
   1  21   4        2.79        1.30      0.72 o 
   2  21   4        0.02       -0.28      0.67 o 
   3  21   4       30.18       32.77      1.46 o 
   4  21   4       15.83       16.25      1.23 o 
   5  21   4        6.85        7.07      1.52 o 
   6  21   4        0.34        0.17      1.39 o 
   0  22   4        2.24        3.39      1.14 o 
   1  22   4        2.10       -0.02      0.69 o 
   2  22   4        1.15        1.97      0.90 o 
   3  22   4       50.38       51.72      1.78 o 
   4  22   4        4.75        3.38      1.03 o 
   5  22   4        0.85       -1.05      1.10 o 
   1  23   4       13.59       12.74      1.10 o 
   2  23   4        5.89        4.49      1.05 o 
   3  23   4       15.44       17.24      1.29 o 
   4  23   4        0.32        0.55      1.00 o 
   5  23   4        0.53        0.42      1.26 o 
   0  24   4       22.29       25.32      1.89 o 
   1  24   4        2.54        1.32      0.90 o 
   2  24   4        4.77        2.98      1.04 o 
   3  24   4       10.95       12.82      1.26 o 
   4  24   4       31.83       36.40      1.74 o 
   1  25   4        4.15        3.32      1.12 o 
   2  25   4        1.33        1.80      1.06 o 
   3  25   4       28.02       25.61      1.59 o 
   0  26   4        0.42       -0.18      1.40 o 
   1  26   4       12.99       10.78      1.28 o 
   2  26   4        0.10       -0.06      1.12 o 
   1   0   5      164.58      210.44      2.35 o 
   2   0   5      180.49      204.16      2.07 o 
   3   0   5       40.05       55.86      1.15 o 
   4   0   5       77.25       72.63      1.03 o 
   5   0   5        0.24       -1.44      1.71 o 
   6   0   5        2.03       -0.83      1.92 o 
   7   0   5      166.46      167.06      6.87 o 
   8   0   5       43.49       37.83      3.88 o 
   9   0   5        0.08       -2.38      2.56 o 
   0   1   5     1874.65     2096.85     14.72 o 
   1   1   5       37.89       43.59      0.68 o 
   2   1   5      282.11      327.78      2.14 o 
   3   1   5       11.74       10.95      0.77 o 
   4   1   5       55.79       48.79      0.90 o 
   5   1   5       23.82       16.24      1.76 o 
   6   1   5       15.80       17.55      1.86 o 
   7   1   5        1.23        0.37      1.56 o 
   8   1   5        3.55        7.13      1.80 o 
   9   1   5      107.44      134.43      4.91 o 
   1   2   5      130.76      134.47      1.18 o 
   2   2   5      407.58      428.92      2.80 o 
   3   2   5      144.05      132.19      1.36 o 
   4   2   5       44.19       43.26      1.27 o 
   5   2   5       15.49       12.18      0.62 o 
   6   2   5       23.37       18.47      2.14 o 
   7   2   5       20.49       20.30      2.33 o 
   8   2   5       29.10       27.99      2.51 o 
   9   2   5       18.33       22.05      3.23 o 
   0   3   5     3285.10     3484.31     26.30 o 
   1   3   5      634.81      690.49      3.85 o 
   2   3   5       99.03      105.89      1.19 o 
   3   3   5      362.16      376.07      2.85 o 
   4   3   5       85.96       84.84      1.28 o 
   5   3   5       11.73        9.95      1.02 o 
   6   3   5      115.27      134.08      2.02 o 
   7   3   5       17.12       17.85      3.44 o 
   8   3   5       19.10       20.93      2.29 o 
   9   3   5        5.22        2.69      2.11 o 
   1   4   5       92.69      102.13      1.12 o 
   2   4   5      222.26      214.30      1.94 o 
   3   4   5      416.54      449.81      3.31 o 
   4   4   5        4.18        5.12      0.51 o 
   5   4   5        3.72        4.54      0.61 o 
   6   4   5        2.62        2.93      0.86 o 
   7   4   5        1.76        1.07      0.73 o 
   8   4   5        1.09        2.09      1.61 o 
   9   4   5        2.65        1.18      1.84 o 
   0   5   5      350.23      377.36      3.81 o 
   1   5   5       61.03       54.17      0.85 o 
   2   5   5       24.60       20.78      0.66 o 
   3   5   5       80.64       71.67      0.91 o 
   4   5   5        3.17        4.20      0.52 o 
   5   5   5      220.71      226.53      2.49 o 
   6   5   5        0.87        0.03      1.16 o 
   7   5   5        1.83        3.07      0.92 o 
   8   5   5       21.05       26.88      2.47 o 
   9   5   5        9.06        7.73      2.98 o 
   1   6   5      548.98      584.23      4.00 o 
   2   6   5      293.37      286.23      2.62 o 
   3   6   5       42.27       41.88      0.87 o 
   4   6   5       29.79       27.52      0.88 o 
   5   6   5        4.06        2.14      0.59 o 
   6   6   5       13.01       12.15      1.27 o 
   7   6   5        5.88        8.50      1.17 o 
   8   6   5        3.72        3.10      1.82 o 
   9   6   5        1.19       -0.14      1.81 o 
   0   7   5      346.07      372.97      6.49 o 
   1   7   5        3.52        4.62      0.45 o 
   2   7   5      566.87      540.83      4.03 o 
   3   7   5      535.47      511.07      3.83 o 
   4   7   5      318.99      298.15      2.84 o 
   5   7   5       45.16       43.82      1.44 o 
   6   7   5       59.40       65.22      2.32 o 
   7   7   5       11.33       13.15      1.41 o 
   8   7   5        8.08        9.38      2.01 o 
   9   7   5        0.75       -0.83      1.85 o 
   1   8   5       37.24       34.47      0.78 o 
   2   8   5       39.76       46.64      1.02 o 
   3   8   5      378.05      361.63      2.79 o 
   4   8   5      163.29      172.73      1.62 o 
   5   8   5        2.76        1.86      0.80 o 
   6   8   5       73.95       66.88      2.36 o 
   7   8   5       29.42       29.89      1.77 o 
   8   8   5        0.27        2.27      1.17 o 
   0   9   5       70.42       81.33      1.67 o 
   1   9   5       92.18       95.57      1.26 o 
   2   9   5      583.90      577.65      4.09 o 
   3   9   5      306.95      307.31      2.62 o 
   4   9   5       89.16       87.82      1.18 o 
   5   9   5       89.87       79.66      2.80 o 
   6   9   5       64.46       59.57      2.30 o 
   7   9   5        4.55        6.58      1.31 o 
   8   9   5       22.51       25.96      1.80 o 
   1  10   5       38.03       39.46      0.95 o 
   2  10   5       15.89       16.56      0.63 o 
   3  10   5      172.97      170.99      1.85 o 
   4  10   5       37.17       31.43      0.89 o 
   5  10   5       14.51       14.78      1.45 o 
   6  10   5       10.65       10.07      1.36 o 
   7  10   5       25.84       31.67      1.90 o 
   8  10   5        2.73        3.23      1.46 o 
   0  11   5      135.08      122.79      1.90 o 
   1  11   5       14.24       13.26      0.65 o 
   2  11   5      168.99      172.60      2.02 o 
   3  11   5      330.12      333.05      2.87 o 
   4  11   5      315.40      298.37      2.64 o 
   5  11   5       14.90       11.23      0.94 o 
   6  11   5       20.10       22.12      1.67 o 
   7  11   5       16.34       14.58      1.80 o 
   8  11   5        7.13        7.41      1.50 o 
   1  12   5      133.45      135.33      1.74 o 
   2  12   5       47.52       54.06      1.21 o 
   3  12   5      260.72      247.66      2.58 o 
   4  12   5       22.04       25.42      0.95 o 
   5  12   5       18.86       22.20      1.46 o 
   6  12   5        6.03        7.31      2.45 o 
   7  12   5       10.05        9.91      1.55 o 
   8  12   5        2.83        4.31      1.46 o 
   0  13   5        0.00        1.19      0.62 o 
   1  13   5      183.92      186.99      2.14 o 
   2  13   5       12.64       13.59      0.77 o 
   3  13   5        9.60        8.06      0.64 o 
   4  13   5       32.36       32.60      1.53 o 
   5  13   5       55.78       51.76      1.66 o 
   6  13   5        2.32        1.63      1.20 o 
   7  13   5        2.55        0.12      1.22 o 
   8  13   5       13.91       15.90      1.85 o 
   1  14   5        6.94        7.00      0.80 o 
   2  14   5       68.41       70.45      1.22 o 
   3  14   5       16.96       17.90      0.90 o 
   4  14   5        8.29        8.50      1.00 o 
   5  14   5        0.26       -0.12      0.83 o 
   6  14   5       13.09       15.69      1.43 o 
   7  14   5        0.12       -0.29      1.25 o 
   0  15   5      701.81      648.90     11.77 o 
   1  15   5        0.02        0.62      0.72 o 
   2  15   5       21.85       25.08      0.86 o 
   3  15   5       36.41       31.31      1.01 o 
   4  15   5       14.38       12.90      1.08 o 
   5  15   5        1.80        0.35      0.84 o 
   6  15   5       25.32       25.66      2.04 o 
   7  15   5        8.06        7.14      1.39 o 
   1  16   5       98.06       80.12      1.75 o 
   2  16   5       82.97       92.67      1.62 o 
   3  16   5      121.97      115.36      2.10 o 
   4  16   5       24.40       20.61      1.22 o 
   5  16   5        0.89        0.09      0.86 o 
   6  16   5        5.55        4.63      1.30 o 
   7  16   5       14.89       16.78      1.70 o 
   0  17   5      171.89      168.33      3.35 o 
   1  17   5        2.18        0.65      0.77 o 
   2  17   5      150.65      151.18      2.11 o 
   3  17   5        1.99        3.12      0.92 o 
   4  17   5       26.19       28.16      1.39 o 
   5  17   5       17.60       17.82      1.29 o 
   6  17   5        0.78        0.31      1.17 o 
   7  17   5        0.03        0.33      1.36 o 
   1  18   5       53.95       52.21      1.48 o 
   2  18   5       11.25        9.92      1.00 o 
   3  18   5        8.05        5.47      0.98 o 
   4  18   5        8.43        9.34      1.10 o 
   5  18   5        0.01       -0.30      0.95 o 
   6  18   5        1.71        1.59      1.29 o 
   0  19   5       74.52       60.89      2.29 o 
   1  19   5        0.91       -0.09      0.74 o 
   2  19   5        1.30        0.01      0.76 o 
   3  19   5       14.49        8.68      1.10 o 
   4  19   5        1.89        0.64      0.91 o 
   5  19   5        2.03        0.88      1.10 o 
   6  19   5        1.95       -0.59      1.26 o 
   1  20   5        3.92        3.45      0.85 o 
   2  20   5       32.32       30.65      1.40 o 
   3  20   5        2.44        4.15      0.93 o 
   4  20   5        6.90        5.42      1.11 o 
   5  20   5        2.24        3.53      1.20 o 
   6  20   5        4.50        4.26      1.53 o 
   0  21   5       87.87       90.61      2.80 o 
   1  21   5       57.56       60.35      1.68 o 
   2  21   5        3.70        2.44      0.94 o 
   3  21   5       18.15       19.91      1.29 o 
   4  21   5        4.77        4.34      1.03 o 
   5  21   5       13.38       16.07      1.55 o 
   1  22   5        2.16        2.95      0.91 o 
   2  22   5        7.40        6.03      1.05 o 
   3  22   5       22.69       22.11      1.36 o 
   4  22   5       12.53       14.03      1.27 o 
   5  22   5        5.23        4.81      1.45 o 
   0  23   5       31.92       40.21      2.14 o 
   1  23   5        3.64        2.20      1.00 o 
   2  23   5        3.60        6.72      1.13 o 
   3  23   5       13.89       16.26      1.33 o 
   4  23   5        6.26        6.69      1.22 o 
   1  24   5       22.04       27.13      1.52 o 
   2  24   5       22.90       26.39      1.55 o 
   3  24   5       11.34       13.10      1.75 o 
   0  25   5       12.61       17.84      1.88 o 
   1  25   5        0.41       -0.53      1.03 o 
   2  25   5       44.55       46.50      1.90 o 
   1  26   5        1.94        1.67      1.13 o 
   0   0   6      136.04      146.25      2.51 o 
   1   0   6      171.69      197.60      2.41 o 
   2   0   6     1108.86     1136.94      9.19 o 
   3   0   6      195.69      187.07      2.48 o 
   4   0   6       32.20       35.83      1.13 o 
   5   0   6        0.02        0.62      1.90 o 
   6   0   6       13.36       16.27      2.81 o 
   7   0   6        2.69        4.59      2.55 o 
   8   0   6       11.24        9.37      2.87 o 
   9   0   6        5.24        9.82      3.44 o 
   1   1   6      167.59      173.06      1.57 o 
   2   1   6       14.93       13.74      0.85 o 
   3   1   6       46.41       58.91      1.43 o 
   4   1   6        8.63        7.90      0.37 o 
   5   1   6      164.78      152.60      4.17 o 
   6   1   6       62.41       55.19      2.98 o 
   7   1   6       27.70       23.95      2.35 o 
   8   1   6       14.37       12.57      2.11 o 
   9   1   6        8.27       12.62      2.42 o 
   0   2   6      290.60      300.46      2.88 o 
   1   2   6      618.29      675.13      4.03 o 
   2   2   6     1905.69     1954.60     13.95 o 
   3   2   6      718.42      743.63      4.75 o 
   4   2   6       70.91       69.57      0.91 o 
   5   2   6        4.30        5.75      0.66 o 
   6   2   6       18.15       19.08      2.14 o 
   7   2   6        1.73        2.94      1.86 o 
   8   2   6        0.56        1.83      1.64 o 
   9   2   6        6.75        6.64      2.68 o 
   1   3   6       74.43       62.82      0.90 o 
   2   3   6       38.57       37.95      2.32 o 
   3   3   6      166.39      171.41      1.58 o 
   4   3   6        2.60        2.78      0.55 o 
   5   3   6       16.06       15.13      0.88 o 
   6   3   6       51.85       52.65      3.04 o 
   7   3   6        3.07        0.75      1.59 o 
   8   3   6        9.79        7.16      4.00 o 
   9   3   6        3.42        5.12      2.30 o 
   0   4   6      533.02      540.98      5.07 o 
   1   4   6       41.79       29.98      0.77 o 
   2   4   6      103.40      117.93      1.79 o 
   3   4   6        1.35        0.94      0.36 o 
   4   4   6      187.17      189.98      2.19 o 
   5   4   6       58.51       57.15      1.34 o 
   6   4   6      138.65      129.53      4.87 o 
   7   4   6        1.02       -1.45      1.45 o 
   8   4   6        0.67       -1.53      1.67 o 
   1   5   6        2.66        1.75      0.45 o 
   2   5   6      115.02      113.74      1.55 o 
   3   5   6       73.20       78.42      1.25 o 
   4   5   6      258.88      247.75      2.46 o 
   5   5   6       12.01        8.82      0.78 o 
   6   5   6       10.77        9.74      1.15 o 
   7   5   6        7.45        7.07      2.70 o 
   8   5   6        0.80       -0.41      1.71 o 
   0   6   6       24.15       43.74      1.50 o 
   1   6   6        1.44        1.52      0.44 o 
   2   6   6       14.93       12.54      0.64 o 
   3   6   6       24.41       21.53      0.80 o 
   4   6   6        1.21        0.29      0.62 o 
   5   6   6       19.01       19.92      1.18 o 
   6   6   6        7.84        7.64      1.15 o 
   7   6   6        1.63        3.21      2.11 o 
   8   6   6        0.16       -1.72      1.72 o 
   1   7   6        1.62        1.90      0.50 o 
   2   7   6       84.27       77.35      1.28 o 
   3   7   6      306.57      304.69      2.88 o 
   4   7   6      517.35      475.68      4.05 o 
   5   7   6      141.79      129.92      2.59 o 
   6   7   6        1.19       -0.24      0.99 o 
   7   7   6        3.82        6.08      1.17 o 
   8   7   6       15.27       11.57      5.19 o 
   0   8   6      768.65      800.58     10.19 o 
   1   8   6      240.01      233.56      2.15 o 
   2   8   6       68.94       71.52      1.27 o 
   3   8   6      412.01      397.46      3.16 o 
   4   8   6     1030.56      992.38      6.79 o 
   5   8   6       12.81       12.27      1.75 o 
   6   8   6       12.77       12.18      1.35 o 
   7   8   6        3.67        2.56      1.26 o 
   8   8   6       49.50       63.01      3.84 o 
   1   9   6        9.99        9.70      0.59 o 
   2   9   6       22.57       22.06      0.75 o 
   3   9   6       41.33       39.96      1.24 o 
   4   9   6      136.37      132.67      2.29 o 
   5   9   6       13.53       14.85      1.23 o 
   6   9   6        8.26        5.68      1.24 o 
   7   9   6        5.15        6.91      1.37 o 
   8   9   6       11.40       12.64      2.28 o 
   0  10   6      318.93      322.20      3.52 o 
   1  10   6      100.17      104.00      1.75 o 
   2  10   6       48.43       45.05      1.19 o 
   3  10   6      199.35      189.65      2.06 o 
   4  10   6      413.85      391.50      4.27 o 
   5  10   6       12.82       11.44      1.25 o 
   6  10   6       31.58       30.73      1.86 o 
   7  10   6        2.13        1.48      1.29 o 
   8  10   6       17.85       26.18      2.86 o 
   1  11   6        0.88       -0.15      0.47 o 
   2  11   6      122.44      129.56      2.06 o 
   3  11   6      149.49      147.25      1.96 o 
   4  11   6       91.32       88.50      1.98 o 
   5  11   6       89.75       81.53      2.43 o 
   6  11   6        1.46        1.27      1.21 o 
   7  11   6        9.41       14.33      2.45 o 
   8  11   6        3.92        2.45      2.06 o 
   0  12   6       33.14       26.67      1.32 o 
   1  12   6       75.58       83.79      1.42 o 
   2  12   6        6.08        4.48      0.65 o 
   3  12   6        2.24        2.73      0.72 o 
   4  12   6       16.29       17.27      1.14 o 
   5  12   6        9.32        7.94      1.08 o 
   6  12   6       12.47       14.34      2.31 o 
   7  12   6        0.67        3.05      1.84 o 
   8  12   6        1.09       -0.76      1.37 o 
   1  13   6        0.08        0.61      0.54 o 
   2  13   6       28.14       26.71      0.99 o 
   3  13   6       30.86       33.49      1.23 o 
   4  13   6      156.31      151.40      2.61 o 
   5  13   6       43.69       43.44      1.76 o 
   6  13   6        1.00        0.42      1.15 o 
   7  13   6        5.60        6.41      1.59 o 
   0  14   6      148.81      151.06      2.60 o 
   1  14   6        0.90       -0.16      0.55 o 
   2  14   6        0.98        1.09      0.72 o 
   3  14   6       15.60       14.38      1.40 o 
   4  14   6       94.93       87.80      2.13 o 
   5  14   6       10.44        9.39      1.21 o 
   6  14   6       31.28       34.98      1.92 o 
   7  14   6        0.32       -0.82      1.45 o 
   1  15   6        7.71        8.88      0.87 o 
   2  15   6        0.03        2.91      0.81 o 
   3  15   6        3.19        2.94      0.96 o 
   4  15   6        9.43        8.63      1.05 o 
   5  15   6       15.73       16.11      1.48 o 
   6  15   6        6.06        4.33      1.30 o 
   7  15   6        6.83        5.92      1.85 o 
   0  16   6        3.89        3.47      1.22 o 
   1  16   6      119.04      114.48      2.12 o 
   2  16   6      702.81      654.87      5.89 o 
   3  16   6      203.94      200.32      3.14 o 
   4  16   6        0.54        1.50      0.90 o 
   5  16   6        0.22       -0.91      0.97 o 
   6  16   6        1.83        2.71      1.34 o 
   7  16   6        0.04       -1.28      1.28 o 
   1  17   6       74.83       77.27      1.85 o 
   2  17   6        0.62        2.66      0.90 o 
   3  17   6       25.17       22.51      1.34 o 
   4  17   6        2.02        1.21      0.93 o 
   5  17   6       49.57       56.43      2.17 o 
   6  17   6       37.68       43.29      2.21 o 
   0  18   6        2.88        1.98      1.12 o 
   1  18   6        4.82        4.85      0.90 o 
   2  18   6       86.66       88.96      2.24 o 
   3  18   6       28.35       32.38      1.51 o 
   4  18   6        2.43        0.34      0.92 o 
   5  18   6        0.03        1.30      1.10 o 
   6  18   6        2.53        2.49      1.42 o 
   1  19   6        5.26        5.91      0.89 o 
   2  19   6        5.48        5.55      1.13 o 
   3  19   6        0.03        1.20      0.98 o 
   4  19   6        0.48       -0.41      0.95 o 
   5  19   6       20.97       23.54      1.69 o 
   6  19   6        3.13        1.27      2.01 o 
   0  20   6       73.95       90.92      2.79 o 
   1  20   6       20.18       14.89      1.07 o 
   2  20   6       60.18       60.28      1.90 o 
   3  20   6       58.37       61.19      2.09 o 
   4  20   6        2.84        3.09      1.10 o 
   5  20   6        2.67        3.50      1.26 o 
   1  21   6       10.35       13.13      1.18 o 
   2  21   6        4.51        2.52      0.98 o 
   3  21   6       34.05       39.77      1.63 o 
   4  21   6        8.71       11.27      1.79 o 
   5  21   6        0.16       -0.67      1.27 o 
   0  22   6        0.92       -1.14      1.14 o 
   1  22   6        6.94        8.88      1.13 o 
   2  22   6       17.60       17.32      1.33 o 
   3  22   6       10.37       10.40      1.24 o 
   4  22   6        6.69       10.36      1.27 o 
   1  23   6        0.00       -0.01      0.95 o 
   2  23   6        2.38        3.56      1.24 o 
   3  23   6        8.03        6.77      1.20 o 
   0  24   6        0.21       -1.37      1.57 o 
   1  24   6        3.50        4.12      1.15 o 
   2  24   6        0.42        0.15      1.05 o 
   1  25   6        0.20        0.83      1.08 o 
   1   0   7      102.71      109.29      1.76 o 
   2   0   7      114.08      117.60      2.11 o 
   3   0   7      193.22      172.19      3.32 o 
   4   0   7       22.50       23.63      1.77 o 
   5   0   7       33.59       38.17      3.74 o 
   6   0   7      104.52       96.37      5.54 o 
   7   0   7        4.86        0.22      2.21 o 
   8   0   7       15.75       22.65      3.57 o 
   0   1   7       97.23       98.91      1.64 o 
   1   1   7       21.22       17.46      0.63 o 
   2   1   7      677.88      725.69      5.09 o 
   3   1   7       12.05        9.03      0.59 o 
   4   1   7       26.66       19.93      0.93 o 
   5   1   7      198.79      187.69      2.64 o 
   6   1   7        1.23       -0.14      1.60 o 
   7   1   7        2.35        0.96      1.59 o 
   8   1   7        3.77        3.55      2.82 o 
   1   2   7       26.49       32.14      0.82 o 
   2   2   7      194.55      203.97      1.88 o 
   3   2   7       98.23       94.76      1.23 o 
   4   2   7        0.02       -0.51      0.51 o 
   5   2   7       91.44       84.70      3.34 o 
   6   2   7       53.62       47.17      3.03 o 
   7   2   7       14.80       12.88      2.14 o 
   8   2   7        1.51       -0.74      1.81 o 
   0   3   7      103.01      103.13      1.58 o 
   1   3   7      282.75      300.16      2.45 o 
   2   3   7      351.27      359.98      3.03 o 
   3   3   7       80.14       80.20      1.35 o 
   4   3   7        2.34        2.85      0.45 o 
   5   3   7       24.32       25.44      1.48 o 
   6   3   7        0.71       -0.47      2.04 o 
   7   3   7        0.24       -0.92      2.50 o 
   8   3   7        2.12       -0.08      1.78 o 
   1   4   7       22.26       26.46      0.85 o 
   2   4   7       49.30       56.89      1.25 o 
   3   4   7       43.57       43.14      1.08 o 
   4   4   7       72.04       70.53      1.41 o 
   5   4   7       18.38       17.08      1.46 o 
   6   4   7        0.82        0.28      0.86 o 
   7   4   7        0.21       -1.86      2.60 o 
   8   4   7        4.78        4.21      2.34 o 
   0   5   7        0.10        1.01      0.70 o 
   1   5   7       68.34       68.12      1.25 o 
   2   5   7      119.36      117.57      1.61 o 
   3   5   7        1.83        1.75      0.56 o 
   4   5   7        6.98        7.46      0.57 o 
   5   5   7        9.48        8.34      1.38 o 
   6   5   7        2.50        2.39      0.98 o 
   7   5   7       12.50       12.60      2.15 o 
   8   5   7        1.62        0.38      1.95 o 
   1   6   7        0.12        3.01      0.95 o 
   2   6   7       43.93       47.26      1.12 o 
   3   6   7      106.93       92.45      1.52 o 
   4   6   7      156.89      148.25      2.06 o 
   5   6   7        0.07       -1.19      1.19 o 
   6   6   7        8.87        8.31      1.23 o 
   7   6   7       36.38       35.86      2.94 o 
   8   6   7        0.10       -0.81      2.49 o 
   0   7   7       46.99       50.51      1.17 o 
   1   7   7      270.38      253.21      2.72 o 
   2   7   7       24.72       21.58      0.82 o 
   3   7   7      307.69      281.26      2.71 o 
   4   7   7      167.13      167.07      2.27 o 
   5   7   7        4.06        4.24      1.19 o 
   6   7   7       15.35       14.51      1.45 o 
   7   7   7        8.08        9.53      2.16 o 
   8   7   7       31.69       32.67      3.24 o 
   1   8   7       41.29       34.78      0.97 o 
   2   8   7        0.27       -0.34      0.54 o 
   3   8   7       79.48       74.87      1.43 o 
   4   8   7      273.69      265.77      3.07 o 
   5   8   7       23.31       24.14      1.69 o 
   6   8   7       19.42       19.75      1.69 o 
   7   8   7       10.27       10.60      1.51 o 
   8   8   7        1.83        2.78      2.22 o 
   0   9   7      191.75      187.88      3.28 o 
   1   9   7      190.05      176.69      2.05 o 
   2   9   7       29.01       28.95      1.07 o 
   3   9   7       12.16       14.10      1.11 o 
   4   9   7      215.51      207.95      2.98 o 
   5   9   7       62.94       50.96      2.33 o 
   6   9   7       63.55       63.22      2.56 o 
   7   9   7        3.01        5.17      1.44 o 
   8   9   7       44.41       46.18      3.57 o 
   1  10   7        9.72       10.15      0.67 o 
   2  10   7        3.86        1.44      0.66 o 
   3  10   7       15.49       21.56      1.04 o 
   4  10   7      139.92      129.27      2.39 o 
   5  10   7        2.80        1.42      1.18 o 
   6  10   7       18.50       19.55      1.74 o 
   7  10   7        8.14        8.11      1.59 o 
   0  11   7        1.02        1.27      0.80 o 
   1  11   7       92.69       92.47      1.49 o 
   2  11   7       28.43       28.47      1.10 o 
   3  11   7      203.84      197.97      2.94 o 
   4  11   7       49.26       56.57      1.91 o 
   5  11   7       11.39        7.21      1.09 o 
   6  11   7       12.18       12.48      2.60 o 
   7  11   7       14.08       22.16      1.95 o 
   1  12   7        1.19        0.65      0.65 o 
   2  12   7        8.11        8.64      0.93 o 
   3  12   7      111.60      117.98      2.34 o 
   4  12   7       14.43       15.58      1.17 o 
   5  12   7        1.96        0.94      0.98 o 
   6  12   7        5.93        5.23      1.29 o 
   7  12   7       10.63       14.05      1.79 o 
   0  13   7        5.08        6.01      1.18 o 
   1  13   7       25.01       27.13      1.24 o 
   2  13   7       20.48       16.08      1.01 o 
   3  13   7      102.93      105.56      2.27 o 
   4  13   7       25.65       24.48      1.34 o 
   5  13   7        0.13        1.13      1.03 o 
   6  13   7        2.18        1.48      1.23 o 
   7  13   7        1.56        1.19      1.29 o 
   1  14   7        1.14        1.72      0.84 o 
   2  14   7       22.45       22.25      1.15 o 
   3  14   7       16.45       13.78      1.27 o 
   4  14   7       54.10       55.84      2.43 o 
   5  14   7        0.30       -0.09      1.01 o 
   6  14   7        5.39        4.38      1.34 o 
   7  14   7        9.18        8.68      1.55 o 
   0  15   7       11.15        8.62      1.41 o 
   1  15   7       32.75       27.69      1.35 o 
   2  15   7      231.79      228.14      3.06 o 
   3  15   7        3.30        3.42      1.01 o 
   4  15   7        0.15       -0.40      0.91 o 
   5  15   7       33.95       39.46      1.85 o 
   6  15   7        0.35       -1.25      1.25 o 
   1  16   7        6.69        6.60      0.93 o 
   2  16   7       34.76       40.12      1.65 o 
   3  16   7       65.67       62.01      1.95 o 
   4  16   7        0.03        0.69      0.92 o 
   5  16   7       38.27       40.94      1.95 o 
   6  16   7       25.54       29.18      3.94 o 
   0  17   7       24.31       17.57      1.78 o 
   1  17   7        6.06        8.01      0.98 o 
   2  17   7      167.54      168.18      3.00 o 
   3  17   7        7.67        9.93      1.18 o 
   4  17   7       10.55       11.21      1.26 o 
   5  17   7       66.94       77.97      2.53 o 
   6  17   7        1.00        3.35      1.52 o 
   1  18   7        4.66        3.76      0.95 o 
   2  18   7       26.56       27.30      1.86 o 
   3  18   7       25.09       23.76      1.46 o 
   4  18   7        3.58        3.34      1.17 o 
   5  18   7        0.73        0.61      1.19 o 
   0  19   7        2.20        3.78      1.26 o 
   1  19   7       12.65        8.93      1.18 o 
   2  19   7       51.81       54.46      2.01 o 
   3  19   7        1.14        0.68      1.05 o 
   4  19   7        3.34        4.61      1.23 o 
   5  19   7       22.28       25.80      1.82 o 
   1  20   7       15.77       17.28      1.30 o 
   2  20   7       28.61       33.11      1.66 o 
   3  20   7        4.24        4.93      1.17 o 
   4  20   7        0.01       -1.08      1.08 o 
   0  21   7       16.42       15.78      1.64 o 
   1  21   7       10.77       12.09      1.21 o 
   2  21   7        5.10        8.77      1.13 o 
   3  21   7        4.85        8.47      1.30 o 
   4  21   7        0.09        0.29      1.24 o 
   1  22   7        5.15        4.73      1.13 o 
   2  22   7        5.58        6.58      1.22 o 
   3  22   7       13.71       20.23      1.50 o 
   0  23   7        1.17       -0.68      2.40 o 
   1  23   7       28.85       37.00      1.72 o 
   2  23   7       26.60       32.87      1.74 o 
   0   0   8       40.04       38.94      1.86 o 
   1   0   8        2.14        2.06      0.64 o 
   2   0   8      288.96      260.66      3.47 o 
   3   0   8      102.12      107.44      3.87 o 
   4   0   8        6.38        9.59      2.53 o 
   5   0   8       53.02       49.56      1.80 o 
   6   0   8       55.72       67.74      5.21 o 
   7   0   8       11.46        8.71      3.16 o 
   8   0   8       10.84       18.83      3.78 o 
   1   1   8      158.36      168.48      1.67 o 
   2   1   8       22.24       17.86      0.73 o 
   3   1   8        0.03       -0.15      0.46 o 
   4   1   8        0.01       -0.13      1.42 o 
   5   1   8       10.67        7.85      1.45 o 
   6   1   8       66.87       61.59      3.53 o 
   7   1   8        3.01       -0.56      1.81 o 
   8   1   8       10.77       14.34      3.30 o 
   0   2   8       29.50       23.44      1.10 o 
   1   2   8       15.20       12.44      0.58 o 
   2   2   8      108.00       96.85      1.38 o 
   3   2   8        3.35        2.38      0.56 o 
   4   2   8       69.96       72.08      4.50 o 
   5   2   8        2.12        3.85      1.05 o 
   6   2   8       37.95       45.55      3.17 o 
   7   2   8        2.74       -0.89      1.77 o 
   8   2   8       10.52        9.62      2.65 o 
   1   3   8       99.11      104.37      1.36 o 
   2   3   8       11.01       10.98      0.71 o 
   3   3   8        8.71       10.24      0.70 o 
   4   3   8        0.01       -0.61      2.64 o 
   5   3   8        0.23        0.70      0.99 o 
   6   3   8        3.64        3.21      1.98 o 
   7   3   8        0.91       -1.63      1.63 o 
   8   3   8        6.64        5.31      2.35 o 
   0   4   8      459.61      471.46      5.22 o 
   1   4   8        0.09        0.65      0.56 o 
   2   4   8       50.47       53.39      1.20 o 
   3   4   8       49.92       53.51      1.44 o 
   4   4   8        0.28       -1.40      1.40 o 
   5   4   8       57.13       49.28      2.06 o 
   6   4   8       31.52       31.91      1.60 o 
   7   4   8        0.23       -1.72      1.72 o 
   8   4   8        0.64       -0.36      2.19 o 
   1   5   8      158.36      159.86      2.23 o 
   2   5   8        1.19        2.43      0.61 o 
   3   5   8      135.29      140.90      2.38 o 
   4   5   8       54.02       50.74      1.85 o 
   5   5   8        0.45        0.70      1.27 o 
   6   5   8       17.78       18.25      1.58 o 
   7   5   8        0.05       -1.84      1.84 o 
   0   6   8      351.56      326.03      3.96 o 
   1   6   8       16.31       18.91      0.91 o 
   2   6   8       54.59       54.98      1.28 o 
   3   6   8       54.24       58.46      1.54 o 
   4   6   8        3.12        2.51      1.06 o 
   5   6   8        1.88        1.69      1.42 o 
   6   6   8        9.48       10.89      1.37 o 
   7   6   8        2.70        1.70      1.97 o 
   1   7   8        1.82        0.94      0.71 o 
   2   7   8      127.64      119.55      1.90 o 
   3   7   8        0.09        0.88      0.86 o 
   4   7   8       31.62       21.48      1.45 o 
   5   7   8        3.40        4.49      1.26 o 
   6   7   8       29.19       29.89      3.09 o 
   7   7   8        6.08       10.43      2.46 o 
   0   8   8      581.81      532.78      7.27 o 
   1   8   8        0.05       -0.47      0.47 o 
   2   8   8       23.19       21.87      1.10 o 
   3   8   8      181.68      178.45      3.03 o 
   4   8   8       50.89       52.62      1.85 o 
   5   8   8        2.65        1.10      1.17 o 
   6   8   8       40.94       40.88      2.20 o 
   7   8   8       36.35       41.64      5.50 o 
   1   9   8       19.96       22.07      1.00 o 
   2   9   8       98.28       94.04      1.91 o 
   3   9   8       69.20       62.24      1.97 o 
   4   9   8       12.73       13.03      1.18 o 
   5   9   8       98.52       87.60      4.18 o 
   6   9   8        0.32        0.27      1.32 o 
   7   9   8       23.35       25.82      2.93 o 
   0  10   8      395.30      395.42      8.30 o 
   1  10   8        0.46       -0.23      0.69 o 
   2  10   8        6.27        5.04      1.20 o 
   3  10   8      109.63      107.23      2.44 o 
   4  10   8        0.39        0.22      0.94 o 
   5  10   8        0.43       -0.51      1.11 o 
   6  10   8       10.74       12.79      1.75 o 
   7  10   8       17.91       21.59      2.82 o 
   1  11   8        3.48        3.10      0.82 o 
   2  11   8        9.71        9.42      0.97 o 
   3  11   8       20.99       15.62      1.18 o 
   4  11   8        1.35        1.69      1.00 o 
   5  11   8       13.09       13.13      1.26 o 
   6  11   8        3.67        2.22      1.30 o 
   7  11   8        2.31       -1.07      1.32 o 
   0  12   8      143.25      137.57      3.41 o 
   1  12   8       26.56       25.23      1.23 o 
   2  12   8       25.20       22.43      1.41 o 
   3  12   8        0.21       -0.24      0.85 o 
   4  12   8        5.85        4.41      1.15 o 
   5  12   8        5.73        5.17      1.14 o 
   6  12   8       24.92       24.43      1.82 o 
   1  13   8       40.45       39.54      1.50 o 
   2  13   8        7.16        6.89      1.17 o 
   3  13   8       54.21       49.98      1.76 o 
   4  13   8       57.52       55.53      2.04 o 
   5  13   8        0.13       -0.36      1.04 o 
   6  13   8       21.08       23.80      2.50 o 
   0  14   8       83.27       83.06      2.93 o 
   1  14   8        0.01       -0.14      0.85 o 
   2  14   8        1.21        0.23      0.97 o 
   3  14   8       31.60       28.00      1.42 o 
   4  14   8        0.02       -0.99      0.99 o 
   5  14   8       12.75       11.77      1.36 o 
   6  14   8        8.69        9.15      1.55 o 
   1  15   8       86.95       81.57      2.10 o 
   2  15   8        7.43       10.06      1.21 o 
   3  15   8        4.18        3.75      1.05 o 
   4  15   8        4.33        4.68      1.16 o 
   5  15   8        0.26       -0.19      1.14 o 
   6  15   8        5.71        5.66      1.49 o 
   0  16   8      133.76      137.91      3.81 o 
   1  16   8        6.85        9.19      1.28 o 
   2  16   8       90.10       88.37      2.29 o 
   3  16   8        0.35       -0.68      0.93 o 
   4  16   8       42.19       41.16      1.94 o 
   5  16   8       10.22        8.62      1.40 o 
   1  17   8       37.47       35.11      1.64 o 
   2  17   8        2.79        4.45      1.08 o 
   3  17   8        1.29        1.93      1.05 o 
   4  17   8        0.26        1.63      1.16 o 
   5  17   8        1.46        1.07      1.23 o 
   0  18   8        2.11       -0.56      1.38 o 
   1  18   8        0.11       -0.23      1.00 o 
   2  18   8       28.90       38.72      1.75 o 
   3  18   8       17.67       13.26      1.31 o 
   4  18   8        0.02        0.50      1.17 o 
   1  19   8       29.43       33.56      1.69 o 
   2  19   8       13.50       14.22      1.36 o 
   3  19   8        0.68        1.67      1.07 o 
   4  19   8        0.50       -0.96      1.19 o 
   0  20   8        4.11        2.43      1.60 o 
   1  20   8        1.78        1.49      1.10 o 
   2  20   8        0.21       -1.09      1.09 o 
   3  20   8        0.24       -1.02      1.02 o 
   1  21   8        4.62        5.44      1.13 o 
   2  21   8        0.25       -1.09      1.09 o 
   3  21   8        6.91        6.37      1.46 o 
   0  22   8       34.31       37.19      3.22 o 
   1  22   8        0.38        0.04      1.17 o 
   2  22   8       12.10       13.71      1.38 o 
   1   0   9       36.78       29.07      1.16 o 
   2   0   9        3.79        5.40      1.23 o 
   3   0   9       83.09       67.80      4.80 o 
   4   0   9       70.90       67.64      4.94 o 
   5   0   9        0.57        0.66      0.99 o 
   6   0   9        6.81        2.04      2.88 o 
   7   0   9        3.31        4.03      3.18 o 
   0   1   9       60.76       69.09      1.76 o 
   1   1   9        0.07        1.69      0.50 o 
   2   1   9      155.15      153.73      1.96 o 
   3   1   9        2.71        1.78      1.09 o 
   4   1   9       72.76       68.26      3.54 o 
   5   1   9       96.35       92.59      2.55 o 
   6   1   9       16.93       23.44      2.69 o 
   7   1   9       17.50       17.46      2.63 o 
   1   2   9       99.73       98.89      1.39 o 
   2   2   9        0.08       -0.46      0.46 o 
   3   2   9        0.02       -0.74      0.74 o 
   4   2   9       53.35       55.22      3.31 o 
   5   2   9        2.35        1.60      1.06 o 
   6   2   9        3.42        1.81      2.49 o 
   7   2   9       14.93       15.29      2.70 o 
   0   3   9        0.02       -0.66      0.66 o 
   1   3   9       38.62       33.45      0.88 o 
   2   3   9       34.98       34.99      1.26 o 
   3   3   9        3.17        0.83      0.84 o 
   4   3   9       18.38       17.79      3.86 o 
   5   3   9       53.12       53.24      2.20 o 
   6   3   9       12.19       14.85      2.49 o 
   7   3   9        5.85        6.39      2.28 o 
   1   4   9       15.51       20.04      0.91 o 
   2   4   9        1.83        2.26      0.74 o 
   3   4   9        0.10       -0.60      0.75 o 
   4   4   9       26.89       26.75      2.54 o 
   5   4   9        1.80        1.13      1.12 o 
   6   4   9        0.03       -1.70      1.87 o 
   7   4   9        1.69        2.37      2.09 o 
   0   5   9       13.02       12.38      0.90 o 
   1   5   9        8.20        7.90      0.75 o 
   2   5   9        3.05        2.18      0.76 o 
   3   5   9        3.98        3.76      0.92 o 
   4   5   9       45.82       43.42      2.17 o 
   5   5   9        6.21        7.81      1.37 o 
   6   5   9        5.19        2.56      2.08 o 
   7   5   9        9.54       10.66      2.61 o 
   1   6   9      113.67      110.17      2.07 o 
   2   6   9       22.38       20.34      1.09 o 
   3   6   9       12.93       17.09      1.24 o 
   4   6   9        2.08        1.83      0.93 o 
   5   6   9       17.30       14.25      1.56 o 
   6   6   9        0.47       -1.13      1.13 o 
   7   6   9        3.17        3.67      2.30 o 
   0   7   9        7.69        6.67      1.25 o 
   1   7   9      223.67      203.15      3.08 o 
   2   7   9       80.17       75.72      1.81 o 
   3   7   9        3.69        6.50      1.06 o 
   4   7   9      103.72      112.79      2.51 o 
   5   7   9       17.41       18.19      1.92 o 
   6   7   9        1.95        1.55      1.30 o 
   7   7   9        4.60        5.27      2.37 o 
   1   8   9        0.07       -0.02      0.78 o 
   2   8   9       41.61       42.42      1.68 o 
   3   8   9        0.71       -0.55      0.91 o 
   4   8   9       11.31        7.30      1.14 o 
   5   8   9       56.78       48.59      2.12 o 
   6   8   9       32.44       33.03      4.29 o 
   0   9   9        2.94        2.72      1.16 o 
   1   9   9       99.36       92.48      1.98 o 
   2   9   9       97.66      101.91      2.41 o 
   3   9   9       21.39       19.95      1.35 o 
   4   9   9      156.53      150.60      2.99 o 
   5   9   9        7.68        4.36      1.31 o 
   6   9   9        1.48        2.05      1.51 o 
   1  10   9        5.58        4.85      0.91 o 
   2  10   9       27.43       27.37      1.49 o 
   3  10   9        0.02       -0.30      0.96 o 
   4  10   9       11.25       10.18      1.25 o 
   5  10   9       29.40       32.99      2.79 o 
   6  10   9       13.14       11.80      1.61 o 
   0  11   9        0.00       -0.55      1.08 o 
   1  11   9       86.06       90.91      2.25 o 
   2  11   9       12.38       10.36      1.21 o 
   3  11   9        0.71        1.28      1.02 o 
   4  11   9       28.00       31.68      1.67 o 
   5  11   9       20.36       26.65      1.63 o 
   6  11   9        2.52        2.78      1.41 o 
   1  12   9       74.26       73.78      1.94 o 
   2  12   9        2.22        0.71      1.04 o 
   3  12   9        7.20        5.87      1.05 o 
   4  12   9        2.45        3.09      1.13 o 
   5  12   9       16.48       16.92      1.48 o 
   6  12   9        1.83       -0.41      1.29 o 
   0  13   9        0.07       -0.57      1.21 o 
   1  13   9       15.69       21.04      1.45 o 
   2  13   9        4.23        4.31      1.13 o 
   3  13   9        4.46        3.17      1.40 o 
   4  13   9       25.12       25.68      1.67 o 
   5  13   9       25.17       26.62      1.69 o 
   1  14   9        0.36        0.14      1.05 o 
   2  14   9        0.16        0.31      1.08 o 
   3  14   9        2.08        2.99      1.13 o 
   4  14   9        1.66        1.80      1.16 o 
   5  14   9        3.81        2.88      1.26 o 
   0  15   9        1.45        2.07      1.38 o 
   1  15   9        6.92        6.91      1.27 o 
   2  15   9       42.26       45.44      1.80 o 
   3  15   9        0.14       -0.02      1.06 o 
   4  15   9        2.64        4.05      1.47 o 
   5  15   9       29.03       33.72      1.93 o 
   1  16   9       61.15       57.99      2.18 o 
   2  16   9        0.16        0.57      1.03 o 
   3  16   9        2.24        0.71      1.18 o 
   4  16   9       31.64       35.13      1.93 o 
   0  17   9       12.72       17.15      2.44 o 
   1  17   9        0.13       -0.38      1.11 o 
   2  17   9       25.74       23.00      1.51 o 
   3  17   9        1.19        0.54      1.16 o 
   4  17   9       18.91       23.79      1.80 o 
   1  18   9        4.24        2.95      1.18 o 
   2  18   9        0.55       -0.15      1.08 o 
   3  18   9        8.36        8.48      1.92 o 
   0  19   9        7.10       11.84      2.39 o 
   1  19   9        3.77        1.24      1.21 o 
   2  19   9       34.07       40.01      1.85 o 
   3  19   9        0.84       -0.32      1.25 o 
   1  20   9        9.66       12.16      1.57 o 
   2  20   9        0.20       -0.49      1.17 o 
   0  21   9        3.38        6.58      4.00 o 
   0   0  10      158.33      153.88      3.87 o 
   1   0  10       39.46       48.30      1.65 o 
   2   0  10       21.33       27.45      1.31 o 
   3   0  10       21.50       23.31      3.43 o 
   4   0  10       11.82       14.04      3.19 o 
   5   0  10       55.52       52.20      4.96 o 
   6   0  10        4.90        9.06      3.35 o 
   1   1  10        1.27        2.06      0.58 o 
   2   1  10       19.72       15.18      0.90 o 
   3   1  10        9.37        7.46      1.93 o 
   4   1  10        5.27        8.66      2.12 o 
   5   1  10       27.94       28.36      1.79 o 
   6   1  10       22.26       26.92      3.02 o 
   0   2  10      105.03       91.76      2.25 o 
   1   2  10        3.69        4.16      0.60 o 
   2   2  10       61.06       72.20      1.70 o 
   3   2  10       42.42       38.58      1.74 o 
   4   2  10        3.58        5.48      2.04 o 
   5   2  10        2.83        3.68      1.22 o 
   6   2  10       16.21       15.76      2.80 o 
   1   3  10       34.17       35.57      1.18 o 
   2   3  10       46.54       47.14      1.67 o 
   3   3  10       15.10       14.95      1.52 o 
   4   3  10        1.72       -0.03      1.81 o 
   5   3  10        1.54        1.07      1.67 o 
   6   3  10        2.69        2.61      2.22 o 
   0   4  10       86.56       89.70      2.63 o 
   1   4  10       24.60       27.08      1.11 o 
   2   4  10        7.51        8.71      1.03 o 
   3   4  10        0.18        0.88      0.97 o 
   4   4  10        0.12        0.38      1.78 o 
   5   4  10        0.41       -0.79      1.49 o 
   6   4  10        1.59        1.85      3.02 o 
   1   5  10        0.13        0.26      0.66 o 
   2   5  10       74.66       73.34      2.13 o 
   3   5  10        1.60        0.96      1.06 o 
   4   5  10        8.09        8.59      1.29 o 
   5   5  10        5.92        7.57      1.47 o 
   6   5  10        0.43       -1.20      2.05 o 
   0   6  10        4.69        1.57      1.81 o 
   1   6  10        5.07        4.65      0.75 o 
   2   6  10       16.23       15.16      1.22 o 
   3   6  10        1.09        0.12      1.16 o 
   4   6  10        0.46        0.82      1.09 o 
   5   6  10       10.19       13.31      1.85 o 
   6   6  10        0.90       -2.03      2.03 o 
   1   7  10        5.21        3.42      0.93 o 
   2   7  10        8.70        5.60      1.07 o 
   3   7  10       53.32       55.43      2.24 o 
   4   7  10       43.09       42.64      1.82 o 
   5   7  10        6.95        6.33      1.34 o 
   6   7  10       10.83       15.43      2.79 o 
   0   8  10        7.52       11.30      1.42 o 
   1   8  10        0.05       -0.75      0.75 o 
   2   8  10       28.49       23.66      1.43 o 
   3   8  10        8.73        9.01      1.39 o 
   4   8  10       13.03       12.83      1.29 o 
   5   8  10        0.06       -0.67      1.20 o 
   6   8  10       67.20       75.28      3.52 o 
   1   9  10        1.55        0.77      0.91 o 
   2   9  10        3.57        3.28      1.03 o 
   3   9  10       12.79        7.57      1.34 o 
   4   9  10       26.18       25.62      1.61 o 
   5   9  10        5.05        6.59      1.42 o 
   0  10  10        0.04       -0.35      1.12 o 
   1  10  10        0.04       -0.92      0.92 o 
   2  10  10        4.41        3.03      1.07 o 
   3  10  10       10.64        9.87      1.42 o 
   4  10  10       11.95       11.72      1.35 o 
   5  10  10        1.24        0.55      1.28 o 
   1  11  10        3.12        2.03      1.01 o 
   2  11  10        0.55        1.88      1.06 o 
   3  11  10       12.14       14.13      1.58 o 
   4  11  10       45.90       47.33      2.06 o 
   5  11  10        1.51        0.90      1.15 o 
   0  12  10       24.46       24.47      2.35 o 
   1  12  10        2.26        2.87      1.10 o 
   2  12  10       11.99       11.20      1.32 o 
   3  12  10        0.74       -0.30      1.07 o 
   4  12  10        0.21        0.17      1.16 o 
   5  12  10        8.92        8.42      1.37 o 
   1  13  10        0.41       -0.25      1.00 o 
   2  13  10       51.64       52.88      2.66 o 
   3  13  10        0.17       -1.05      1.05 o 
   4  13  10        0.10        0.88      1.20 o 
   0  14  10        8.37        5.21      1.98 o 
   1  14  10        5.42        4.15      1.16 o 
   2  14  10       13.54       15.94      1.52 o 
   3  14  10        3.07        3.08      1.22 o 
   4  14  10        0.14       -1.11      1.11 o 
   1  15  10        3.61        3.50      1.24 o 
   2  15  10        4.78        6.07      1.28 o 
   3  15  10        3.19        3.20      1.24 o 
   4  15  10        2.23        3.36      1.28 o 
   0  16  10      102.86      103.98      4.58 o 
   1  16  10        0.29        1.50      1.41 o 
   2  16  10        4.75        4.06      1.28 o 
   3  16  10       15.63       17.09      1.60 o 
   1  17  10        1.20        0.48      1.43 o 
   2  17  10        3.40        1.84      1.28 o 
   3  17  10        6.35        6.58      3.15 o 
   0  18  10       18.84       21.33      2.80 o 
   1  18  10       11.04       10.67      1.50 o 
   2  18  10       10.40       14.28      1.64 o 
   1   0  11      124.50      137.90      3.41 o 
   2   0  11       14.70       12.42      1.90 o 
   3   0  11        4.66        4.40      1.72 o 
   4   0  11       35.15       33.69      4.35 o 
   5   0  11        0.24       -1.41      2.88 o 
   0   1  11       14.00       19.77      1.59 o 
   1   1  11       24.33       31.17      1.34 o 
   2   1  11        6.94        6.95      1.23 o 
   3   1  11        6.65        6.46      1.31 o 
   4   1  11        1.91       -0.89      1.94 o 
   5   1  11        0.16        0.23      2.10 o 
   1   2  11       23.57       22.37      1.40 o 
   2   2  11        2.75        1.65      1.42 o 
   3   2  11        1.55       -0.22      1.33 o 
   4   2  11        9.30        5.89      1.65 o 
   5   2  11       15.97       13.56      2.66 o 
   0   3  11       17.26       21.11      1.72 o 
   1   3  11        8.18        6.78      1.02 o 
   2   3  11        0.22       -0.83      1.02 o 
   3   3  11        2.85        1.41      1.57 o 
   4   3  11        3.21        3.40      1.59 o 
   5   3  11        1.90        4.12      2.24 o 
   1   4  11        7.63        7.25      1.05 o 
   2   4  11        6.41        6.43      1.02 o 
   3   4  11       20.53       18.63      1.97 o 
   4   4  11        0.17       -0.12      1.48 o 
   5   4  11        7.81        9.78      1.93 o 
   0   5  11       99.40       96.36      5.58 o 
   1   5  11        5.83        5.99      1.06 o 
   2   5  11        7.37        5.47      1.57 o 
   3   5  11        7.41        6.68      1.65 o 
   4   5  11        8.33       11.64      2.00 o 
   5   5  11        0.63       -0.20      1.21 o 
   1   6  11        6.45        6.36      1.23 o 
   2   6  11        7.99        6.82      1.26 o 
   3   6  11       10.40        9.37      1.38 o 
   4   6  11        4.45        3.06      1.67 o 
   5   6  11        0.00       -0.76      1.40 o 
   0   7  11       45.96       51.61      2.45 o 
   1   7  11        1.10       -0.92      0.92 o 
   2   7  11        8.99        4.92      1.72 o 
   3   7  11        5.28        4.10      1.29 o 
   4   7  11        2.26        1.62      2.15 o 
   5   7  11        3.13        2.11      1.52 o 
   1   8  11       53.18       55.72      2.01 o 
   2   8  11       14.77       15.29      1.49 o 
   3   8  11       22.43       25.60      1.80 o 
   4   8  11        2.88        2.81      1.33 o 
   5   8  11       31.72       30.79      3.69 o 
   0   9  11       41.86       49.53      3.35 o 
   1   9  11        0.00        1.18      1.09 o 
   2   9  11        0.22       -1.11      1.14 o 
   3   9  11       24.30       27.98      2.09 o 
   4   9  11        0.92       -0.50      1.23 o 
   1  10  11       19.00       21.07      1.48 o 
   2  10  11       10.42       12.51      1.52 o 
   3  10  11       13.57       16.92      1.76 o 
   4  10  11        2.69        3.00      1.20 o 
   0  11  11       46.56       44.59      2.97 o 
   1  11  11        0.04       -1.01      1.01 o 
   2  11  11        6.74        3.99      1.32 o 
   3  11  11        0.02        0.93      1.28 o 
   4  11  11        4.11        5.32      1.28 o 
   1  12  11        0.21       -1.06      1.06 o 
   2  12  11        2.94        2.69      1.38 o 
   3  12  11        2.11        0.83      1.16 o 
   0  13  11       42.33       44.66      3.18 o 
   1  13  11        7.58        6.55      1.45 o 
   2  13  11        0.14       -0.40      1.31 o 
   3  13  11        5.61        4.89      1.29 o 
   1  14  11        0.10       -1.22      1.22 o 
   2  14  11        3.74        3.19      1.42 o 
   3  14  11        3.40        1.08      2.66 o 
   0  15  11       18.02       17.72      2.59 o 
   1  15  11        0.64        2.10      1.43 o 
   2  15  11        0.04       -0.79      1.33 o 
   1  16  11       17.77       18.95      1.92 o 
   0   0  12       45.29       51.46      4.62 o 
   1   0  12       24.09       30.72      4.09 o 
   2   0  12       52.06       51.30      4.84 o 
   3   0  12        2.04        2.30      2.16 o 
   4   0  12       31.56       25.83      3.54 o 
   1   1  12       21.05       21.31      2.50 o 
   2   1  12        8.18        9.03      1.68 o 
   3   1  12        0.05       -1.15      1.15 o 
   4   1  12        2.18       -1.03      1.28 o 
   0   2  12       10.81       11.12      3.32 o 
   1   2  12        1.41        0.64      1.33 o 
   2   2  12       13.28       14.49      2.43 o 
   3   2  12        0.07       -1.24      1.58 o 
   4   2  12        1.67        0.45      1.88 o 
   1   3  12        0.31       -1.10      1.38 o 
   2   3  12        2.96        0.42      1.45 o 
   3   3  12        0.07       -0.86      1.68 o 
   4   3  12        0.83       -1.51      1.51 o 
   0   4  12       22.01       18.37      2.10 o 
   1   4  12        1.51       -1.31      1.31 o 
   2   4  12        1.17        0.15      1.43 o 
   3   4  12        0.00       -1.54      1.65 o 
   4   4  12        1.76       -0.59      1.65 o 
   1   5  12       37.76       36.88      2.30 o 
   2   5  12       15.76       13.70      1.94 o 
   3   5  12        0.00       -1.49      1.49 o 
   4   5  12        2.77        3.70      2.01 o 
   0   6  12       27.27       25.96      2.40 o 
   1   6  12       23.31       26.21      3.37 o 
   2   6  12        5.72        4.88      1.68 o 
   3   6  12        1.43       -1.19      1.53 o 
   4   6  12       21.92       22.41      2.37 o 
   1   7  12        8.88       10.24      1.45 o 
   2   7  12        4.90        4.74      1.69 o 
   3   7  12        1.35        2.83      1.69 o 
   0   8  12       46.22       56.52      3.32 o 
   1   8  12       67.21       78.20      3.00 o 
   2   8  12        5.78        4.01      1.67 o 
   3   8  12        1.63       -0.94      1.57 o 
   1   9  12       10.44       15.63      2.30 o 
   2   9  12        0.02       -1.14      1.14 o 
   3   9  12        8.07        6.78      1.93 o 
   0  10  12       24.31       27.41      2.65 o 
   1  10  12       48.68       60.70      2.86 o 
   2  10  12        5.31        4.17      1.43 o 
   1  11  12       13.59       14.06      1.90 o 
   2  11  12       11.88       14.05      2.10 o 
   0  12  12        0.20        0.37      1.87 o 
   1  12  12        3.67        0.22      1.49 o 
   2   0  13        1.59        1.83      3.11 o 
   2   1  13        0.31       -2.13      2.66 o 
   1   2  13        6.26       10.05      3.68 o 
   2   2  13        2.72        3.21      2.30 o 
   1   3  13        1.04        2.24      3.00 o 
   2   3  13        9.30        8.35      2.94 o 
   1   4  13        1.32       -2.58      2.58 o 
   2   4  13        3.60        1.49      3.44 o 
   1   5  13        1.34        0.78      3.14 o 
   1   6  13        4.46        0.38      3.14 o 
                                                 
